# Supplementary material for: Integrative analysis of DNA methylation and gene expression identified cervical cancer-specific diagnostic biomarkers
Source: Signal Transduct Target Ther. 2019 Dec 13;4:55. doi: 10.1038/s41392-019-0081-6 (PMC6908647; doi:10.1038/s41392-019-0081-6)
Supplement: Supplementary file 2 — Additional File 1 [file 41392_2019_81_MOESM2_ESM.txt]

Name	chr	pos	strand	Probe_rs	CpG_rs
cg01463832	chrX	52964651	+	rs146908874	NA
cg01573782	chrX	38079899	+	NA	rs6611251
cg01864404	chrX	8434367	+	NA	rs139169782
cg02332456	chrX	37026473	-	NA	rs61730912
cg04387098	chrX	48380042	+	rs60331197	NA
cg05939965	chrX	118983320	+	NA	rs140164945
cg06282443	chrX	34406351	+	rs5973179	NA
cg07207959	chrX	118284520	+	NA	rs142034189
cg07261646	chrX	153602918	-	NA	NA
cg08147391	chrX	118699975	-	NA	rs143609277
cg09817171	chrX	2836084	-	NA	rs73632973
cg10047502	chrX	117479900	+	rs73640314	NA
cg12481306	chrX	11129329	+	NA	rs183366348
cg13149745	chrX	146340534	-	NA	rs2504174
cg13213216	chrX	118281120	-	NA	rs73213140
cg15233060	chrX	119149011	-	NA	NA
cg15831456	chrX	147583309	-	NA	rs181320944
cg16140952	chrX	110039485	-	NA	rs189256785
cg16251458	chrX	63614980	-	NA	rs72623459
cg16841079	chrX	2848823	-	NA	rs115367281
cg17157129	chrX	106362429	-	NA	rs961375
cg17852104	chrX	102000694	+	NA	rs190566232
cg18787045	chrX	73644754	+	NA	rs12559757
cg18812946	chrX	153140985	+	rs112639341	NA
cg19513111	chrX	152909540	-	NA	rs182705801
cg20133129	chrX	153192433	+	NA	rs2269369
cg22014878	chrX	102565906	+	NA	rs12559214
cg22123924	chrX	44703177	-	NA	NA
cg25708451	chrX	92928722	-	NA	rs150887981
cg26738106	chrX	3265038	-	NA	NA
cg26968620	chrX	24378204	-	NA	rs28469054
cg00016996	chr1	2334022	-	NA	rs2494602
cg00062072	chr1	1157684	-	NA	rs79281810
cg00156684	chr1	40240844	+	rs34047126	NA
cg00253185	chr1	247542119	+	rs77037502	NA
cg00306390	chr1	19639308	-	NA	rs2231192
cg00306532	chr1	2323029	-	NA	rs190057877
cg00699997	chr1	121485059	-	NA	rs28822132
cg00786952	chr1	21763130	-	NA	NA
cg00796231	chr1	59012432	+	rs1109895	NA
cg00812839	chr1	146895247	+	NA	rs139184423
cg00997530	chr1	1710229	+	NA	rs147062389
cg00999163	chr1	47799638	+	NA	rs7543016
cg01007350	chr1	165551424	+	NA	rs114595624
cg01056467	chr1	17216009	-	NA	rs190380107
cg01074797	chr1	47655599	+	NA	rs11801079
cg01101400	chr1	3566704	-	NA	NA
cg01429558	chr1	43214547	+	NA	rs116766557
cg01433109	chr1	2725631	-	NA	rs57323709
cg01516809	chr1	52532474	-	NA	rs75787926
cg01719095	chr1	93811362	-	NA	NA
cg01783796	chr1	63219201	-	NA	rs193060835
cg01799930	chr1	1914124	-	NA	rs35662093
cg01911060	chr1	20126720	-	NA	rs77977500
cg01912388	chr1	1011560	-	NA	rs114079151
cg02014020	chr1	1115461	+	NA	rs116383664
cg02052894	chr1	27667412	+	NA	rs139367161
cg02068169	chr1	156675562	-	NA	rs116587898
cg02155655	chr1	53566481	-	NA	rs56898526
cg02290855	chr1	170064039	-	NA	rs139722279
cg02368820	chr1	3052501	-	NA	rs4648363
cg02459355	chr1	193090729	+	NA	rs78381914
cg02567344	chr1	179010239	-	NA	rs183391626
cg02669727	chr1	109642057	+	NA	rs56076646
cg02860282	chr1	70033624	+	NA	rs144575871
cg02887867	chr1	147760233	-	NA	rs115144302
cg02914063	chr1	205042927	+	NA	rs74951008
cg02974491	chr1	1162280	-	NA	rs3766188
cg02984142	chr1	84971681	+	NA	rs138656388
cg02987658	chr1	11024270	-	NA	rs11121662
cg03125763	chr1	943619	-	NA	rs184000433
cg03145274	chr1	8383899	-	NA	rs74049551
cg03146951	chr1	207850539	-	NA	rs11118328
cg03213877	chr1	763116	-	NA	rs191770232
cg03315469	chr1	4008051	-	NA	rs10915345
cg03335557	chr1	112298590	-	NA	rs115027355
cg03347207	chr1	44016014	+	NA	rs11580258
cg03386811	chr1	1684063	-	NA	rs2235534
cg03528848	chr1	1510724	-	NA	rs77661767
cg03532363	chr1	11969623	+	NA	rs75455678
cg03760138	chr1	1079260	-	NA	rs116661896
cg03916104	chr1	6314748	-	NA	rs61741782
cg03933321	chr1	145076239	-	NA	NA
cg03939820	chr1	155057257	-	NA	rs3766917
cg03965414	chr1	200883619	+	NA	rs139827604
cg03986665	chr1	2864015	-	NA	rs12028979
cg04110918	chr1	4794912	-	NA	rs116230643
cg04141080	chr1	2847220	-	NA	rs75725719
cg04212235	chr1	150293070	-	NA	rs1694378
cg04245726	chr1	1903366	-	NA	rs117657686
cg04297152	chr1	179262983	+	rs11545566	NA
cg04306024	chr1	54203844	+	NA	rs115949266
cg04483506	chr1	23886151	-	NA	rs16828576
cg04503318	chr1	15789862	+	rs7555510	NA
cg04601296	chr1	149718651	-	NA	NA
cg04836714	chr1	230386762	-	NA	rs78046631
cg04868734	chr1	17813203	-	NA	rs116016183
cg04871364	chr1	6501062	+	NA	rs3817912
cg05152781	chr1	41780807	+	NA	rs56881748
cg05232133	chr1	3828901	+	NA	rs77851199
cg05346841	chr1	14026590	-	NA	rs190032581
cg05369582	chr1	228404763	-	NA	rs112729914
cg05392448	chr1	2266933	+	NA	rs903905
cg05398737	chr1	12078755	+	NA	rs78328527
cg05657427	chr1	99470895	+	NA	rs57019766
cg05766605	chr1	19384827	-	NA	rs114591092
cg05821633	chr1	10837632	-	NA	rs112035960
cg06090818	chr1	1886501	-	NA	rs2748976
cg06176944	chr1	10495452	+	NA	rs55967530
cg06177791	chr1	82092210	-	NA	rs113549240
cg06212759	chr1	19652899	-	NA	rs58790041
cg06322323	chr1	8388540	+	NA	rs79951140
cg06438517	chr1	16861620	-	NA	rs4661782
cg06515634	chr1	151446020	-	NA	rs75084300
cg06624358	chr1	870810	+	NA	rs56024075
cg06649681	chr1	16875577	-	NA	rs150365510
cg06799533	chr1	2307758	-	NA	NA
cg06899791	chr1	102700608	+	NA	rs113866793
cg06939447	chr1	3589971	+	NA	rs56255778
cg06960562	chr1	161582601	+	NA	rs147855068
cg07015435	chr1	21616412	-	NA	rs28367914
cg07102302	chr1	236305768	+	NA	rs183244959
cg07136920	chr1	53970693	+	NA	rs72906949
cg07209765	chr1	47985223	+	NA	rs77524848
cg07240043	chr1	231379882	-	NA	rs2761584
cg07374414	chr1	3701164	-	NA	rs34555288
cg07415947	chr1	14309749	-	NA	rs115993538
cg07424927	chr1	28559575	+	rs510803	NA
cg07592090	chr1	153700121	+	NA	rs191431795
cg07804111	chr1	151735543	-	NA	NA
cg07944745	chr1	2439929	+	NA	rs115566946
cg07959403	chr1	224300718	+	NA	rs6687331
cg07963816	chr1	1169972	-	NA	rs56852924
cg08033730	chr1	7319125	+	rs6667599	NA
cg08107352	chr1	15763967	-	NA	rs77888440
cg08132288	chr1	208913215	+	NA	rs12067046
cg08146708	chr1	167393634	-	NA	rs885458
cg08231696	chr1	16349079	-	NA	rs3738637
cg08707786	chr1	210406599	-	NA	rs72649970
cg08870646	chr1	41350183	+	NA	rs10889705
cg08882038	chr1	84326547	+	NA	rs115667101
cg09058471	chr1	245628978	-	NA	NA
cg09062138	chr1	180471662	+	NA	rs111622730
cg09118017	chr1	10704886	-	NA	NA
cg09145778	chr1	209405752	+	NA	rs2800919
cg09171692	chr1	151798824	-	NA	rs61677461
cg09261182	chr1	53763072	+	NA	rs57146617
cg09279512	chr1	201252510	+	NA	rs115602853
cg09368964	chr1	64880738	+	NA	rs190907669
cg09408951	chr1	187673731	+	NA	rs144194400
cg09800118	chr1	154244834	+	NA	rs116039332
cg09806683	chr1	2238895	+	NA	rs74600869
cg09811759	chr1	245843825	+	rs12758944	NA
cg09858583	chr1	248406687	-	NA	NA
cg09859080	chr1	9099754	-	NA	rs13306769
cg09890687	chr1	36641984	+	NA	rs189678494
cg10021878	chr1	207669922	-	NA	NA
cg10057168	chr1	2263426	+	NA	rs34058136
cg10059171	chr1	147400607	-	NA	rs28469470
cg10093859	chr1	1230440	+	NA	rs12041067
cg10228323	chr1	236925843	+	NA	rs12063382
cg10308193	chr1	16693079	+	NA	rs7520149
cg10312513	chr1	32535981	-	NA	rs113079412
cg10434261	chr1	156358059	+	rs12401716	NA
cg10531774	chr1	6111756	-	NA	rs11589347
cg10537555	chr1	6209266	+	rs41279496	NA
cg10539898	chr1	6526309	+	NA	rs45574533
cg10635719	chr1	112703164	-	NA	rs155662
cg10832476	chr1	28476863	+	rs5938	NA
cg10881071	chr1	24612045	+	NA	rs76405661
cg10977910	chr1	84465055	-	rs575633	NA
cg11073811	chr1	44016049	+	NA	rs2819337
cg11085602	chr1	149889339	-	NA	rs12131104
cg11138362	chr1	3239992	-	NA	rs12047667
cg11156891	chr1	1366274	-	NA	rs111605018
cg11204987	chr1	49723190	-	NA	rs12048420
cg11223747	chr1	12079457	+	NA	rs58636511
cg11235152	chr1	67600687	+	rs12044149	NA
cg11236641	chr1	3348815	+	NA	rs76162834
cg11248869	chr1	42801011	+	NA	rs79326429
cg11344572	chr1	10702712	-	NA	rs11121601
cg11396157	chr1	107683715	-	NA	rs72979530
cg11405531	chr1	6661980	-	NA	rs2232456
cg11418303	chr1	71511514	-	NA	rs1005747
cg11538389	chr1	145382616	-	NA	rs181346447
cg11690194	chr1	6339954	-	NA	rs112713237
cg11706129	chr1	41889307	+	NA	rs78958654
cg11750230	chr1	178694140	-	NA	rs2811283
cg11809915	chr1	1601103	-	NA	rs117820608
cg11969467	chr1	174992598	-	NA	rs114426520
cg11987751	chr1	1663860	+	NA	rs2294487
cg12068813	chr1	4192648	-	NA	rs72849896
cg12133962	chr1	3090134	-	NA	NA
cg12136906	chr1	152285877	-	NA	rs75530805
cg12272413	chr1	213224860	-	NA	rs113940805
cg12281152	chr1	11821573	+	NA	rs58554579
cg12297125	chr1	2996522	+	NA	rs4648452
cg12409601	chr1	45265955	-	NA	NA
cg12417704	chr1	3659656	-	NA	rs2298222
cg12550412	chr1	227730308	-	NA	NA
cg12595460	chr1	226596079	+	NA	rs7527192
cg12646972	chr1	201196197	+	NA	rs139902323
cg12769994	chr1	149784571	+	NA	rs143742768
cg12770003	chr1	6126139	-	NA	rs76199378
cg12814070	chr1	6526182	+	NA	rs3007417
cg13082351	chr1	149399930	+	NA	rs138244527
cg13101431	chr1	188826823	-	NA	rs113996185
cg13104713	chr1	46632811	-	NA	rs142370101
cg13150040	chr1	204381152	-	NA	NA
cg13169132	chr1	1362340	+	NA	rs144977734
cg13245593	chr1	119522425	-	NA	rs113197996
cg13384923	chr1	5918400	-	NA	rs17471528
cg13422830	chr1	19985666	-	NA	rs58138946
cg13460944	chr1	51443441	+	NA	rs1341982
cg13468797	chr1	182993357	+	NA	rs12030652
cg13491296	chr1	156390613	+	NA	rs12405839
cg13689003	chr1	156406102	+	NA	rs187255253
cg13692836	chr1	869368	-	NA	rs13303328
cg13915730	chr1	17380506	+	NA	rs11203289
cg13926174	chr1	8152878	-	NA	rs72634262
cg13976876	chr1	192778160	+	rs75930797	NA
cg14041264	chr1	228113046	+	NA	rs8192629
cg14168295	chr1	204912819	-	NA	rs74951294
cg14210114	chr1	160061413	-	NA	rs12727520
cg14280627	chr1	26146449	-	NA	rs2294226
cg14283099	chr1	203830556	+	NA	rs12745299
cg14565279	chr1	203698627	+	NA	rs2365862
cg14654471	chr1	5937169	+	rs3747992	NA
cg14654811	chr1	158550705	+	NA	rs16840365
cg14654822	chr1	109585031	-	NA	rs141753943
cg14669863	chr1	155247706	-	NA	rs12749306
cg14786652	chr1	1109192	+	NA	rs41300088
cg14858763	chr1	2445410	-	NA	rs115874120
cg15079222	chr1	3744272	+	NA	rs75376818
cg15084467	chr1	242011057	-	NA	rs35245437
cg15091419	chr1	228593739	+	NA	rs150988276
cg15115986	chr1	169764163	-	NA	rs78085829
cg15126211	chr1	1590291	+	NA	rs111946117
cg15198247	chr1	1974844	-	NA	rs60281103
cg15199921	chr1	146714798	-	NA	rs76550633
cg15209419	chr1	203186092	-	NA	rs1065761
cg15487097	chr1	3613859	-	NA	rs77096286
cg15522425	chr1	2792637	-	NA	rs115323566
cg15561613	chr1	245851610	+	rs150834033	NA
cg15574705	chr1	58715744	+	NA	rs114988039
cg15831346	chr1	2876723	+	NA	rs189403906
cg15839450	chr1	2273591	-	NA	rs116378686
cg15932464	chr1	151046740	+	NA	rs144040112
cg15933028	chr1	174128327	+	NA	rs114121892
cg16003256	chr1	116710945	-	NA	rs28693860
cg16049283	chr1	6419606	+	NA	rs72858400
cg16061472	chr1	228890801	-	NA	rs114946609
cg16162930	chr1	9341141	-	NA	rs2105225
cg16257868	chr1	220446207	-	NA	rs76858317
cg16319119	chr1	249167575	-	NA	rs115777602
cg16329085	chr1	82062214	-	NA	rs17106770
cg16360971	chr1	171454651	-	NA	NA
cg16430279	chr1	1266504	+	NA	rs113667724
cg16530596	chr1	205227613	-	NA	rs114511751
cg16652841	chr1	246414840	-	NA	rs34846695
cg16655404	chr1	16161388	-	NA	rs11586911
cg16674351	chr1	121260892	-	NA	rs76926000
cg16675390	chr1	147400513	-	NA	rs9438051
cg16678111	chr1	2918724	+	NA	rs147163760
cg16682227	chr1	68516472	-	NA	rs72668850
cg16724416	chr1	202611730	-	NA	rs75144426
cg16734017	chr1	3385914	+	NA	rs117479013
cg17159201	chr1	159750490	+	NA	rs74124715
cg17269430	chr1	236305619	-	NA	NA
cg17282211	chr1	1686080	+	NA	rs75816936
cg17325094	chr1	57809419	+	NA	rs12748450
cg17403881	chr1	2847164	-	NA	rs114603433
cg17437399	chr1	21995574	+	NA	rs7521054
cg17488939	chr1	194828448	+	NA	rs115880110
cg17500383	chr1	112162410	-	NA	rs183135557
cg17500915	chr1	33546718	-	NA	rs139760579
cg17599809	chr1	223316531	+	rs5744102	NA
cg17745197	chr1	200967291	-	NA	rs116678140
cg17839543	chr1	175162073	-	NA	rs115368522
cg18107019	chr1	246672913	+	NA	rs78133175
cg18131499	chr1	9189322	+	NA	rs185089225
cg18137657	chr1	164529119	-	NA	rs2275558
cg18148498	chr1	1380621	+	rs1153094	NA
cg18150687	chr1	53388115	+	NA	rs114413011
cg18163909	chr1	1897959	+	NA	rs61734009
cg18229384	chr1	144520156	+	NA	rs115684151
cg18229556	chr1	14991440	+	NA	rs113613115
cg18376472	chr1	148556046	-	rs75697418	NA
cg18814635	chr1	3817850	+	NA	rs59731576
cg18854398	chr1	156698265	-	NA	rs3806415
cg18867950	chr1	228161851	+	NA	rs77517495
cg19414419	chr1	8877760	+	NA	rs183000876
cg19504089	chr1	146495202	-	NA	rs114132723
cg19587534	chr1	36038775	+	NA	rs6703909
cg19629430	chr1	145385524	+	NA	rs35508219
cg19640103	chr1	5942160	+	NA	rs114955750
cg19712277	chr1	2537838	-	NA	rs41300092
cg19743073	chr1	244081054	-	NA	rs12094451
cg19825898	chr1	2949651	-	NA	rs111650484
cg19854698	chr1	230502617	+	NA	rs76730222
cg19907257	chr1	161450473	+	NA	rs113581245
cg19912559	chr1	40204330	-	NA	NA
cg19923417	chr1	2002516	-	NA	rs114538145
cg19928648	chr1	214454282	+	NA	rs72649997
cg20000641	chr1	227058046	+	NA	rs80212838
cg20246339	chr1	121467175	-	NA	rs112942066
cg20247161	chr1	161015307	+	rs17175449	NA
cg20390450	chr1	228403247	+	NA	rs57986391
cg20492807	chr1	225117750	+	NA	rs147586265
cg20597013	chr1	244894274	+	rs1566661	NA
cg20673830	chr1	42843232	-	NA	rs12239931
cg20674231	chr1	156190362	-	NA	rs72708294
cg20680664	chr1	59282191	+	rs113893866	NA
cg20697066	chr1	18406624	-	NA	rs75006858
cg20804163	chr1	168260675	-	NA	NA
cg20828284	chr1	204452127	-	NA	rs7554895
cg20962833	chr1	175891165	+	NA	rs112043461
cg20968010	chr1	40505947	+	rs3820102	NA
cg21272897	chr1	22191453	-	NA	rs897471
cg21301505	chr1	159796629	-	NA	rs16842675
cg21412456	chr1	26608782	-	NA	rs34209692
cg21412865	chr1	95285888	+	rs182725187	NA
cg21692735	chr1	1691997	+	NA	rs117271065
cg21775619	chr1	1066087	-	NA	rs114751561
cg21836418	chr1	3111280	+	rs112662918	NA
cg21945639	chr1	200271342	+	NA	rs819637
cg22044028	chr1	1015392	-	NA	rs116693125
cg22224313	chr1	45241523	+	NA	rs148400247
cg22367705	chr1	27481531	+	rs7542969	NA
cg22481162	chr1	149155849	+	rs10158722	NA
cg22517653	chr1	2918612	+	rs150339141	NA
cg22519158	chr1	152552175	+	NA	rs61745173
cg22535228	chr1	2344171	-	NA	rs112472583
cg22696995	chr1	1136667	+	NA	rs182292802
cg22699004	chr1	916498	+	NA	rs74357301
cg22700715	chr1	226070545	-	NA	rs28384447
cg22723001	chr1	15175204	-	NA	rs75373197
cg22724741	chr1	63793364	-	rs79274343	NA
cg22792473	chr1	153508875	-	NA	rs3762262
cg22798412	chr1	1156246	-	NA	rs78705911
cg23015118	chr1	2232527	+	rs72643476	NA
cg23020037	chr1	176176494	-	NA	rs670143
cg23036452	chr1	203644735	+	NA	rs75290321
cg23073032	chr1	214724414	+	rs12745587	NA
cg23086274	chr1	11968159	+	NA	rs34415017
cg23225454	chr1	865583	+	NA	rs148711625
cg23241950	chr1	110233940	+	NA	rs6674567
cg23260966	chr1	19604100	+	NA	rs10917331
cg23592947	chr1	63786306	+	NA	rs61768574
cg23634547	chr1	2717110	-	NA	rs61750886
cg23663428	chr1	217313699	+	rs115816063	NA
cg23676618	chr1	206288250	-	NA	rs28625150
cg23715582	chr1	201368948	-	NA	NA
cg23719039	chr1	222646260	-	NA	rs144091470
cg23801338	chr1	985239	-	NA	rs115192323
cg23955903	chr1	112298873	-	rs197393	NA
cg23987257	chr1	3029035	-	NA	rs79817280
cg24001314	chr1	2235655	-	NA	rs11577387
cg24117376	chr1	11751624	-	NA	rs183507097
cg24145109	chr1	5806951	-	NA	rs74049466
cg24152511	chr1	208508894	-	NA	rs114613822
cg24306648	chr1	3554769	+	rs58651937	NA
cg24376548	chr1	207588998	+	NA	rs73087299
cg24412204	chr1	240934971	-	NA	rs115673718
cg24536161	chr1	3477695	-	NA	rs76817982
cg24658280	chr1	3669280	+	NA	rs114328241
cg24677082	chr1	47082211	+	NA	rs74567462
cg24708854	chr1	12907837	+	NA	rs1736811
cg24740515	chr1	2229140	-	NA	rs12562729
cg24845535	chr1	231589949	+	NA	rs2486718
cg24940885	chr1	48173972	+	rs79704557	NA
cg25135563	chr1	8380999	+	NA	rs78451362
cg25137968	chr1	120905306	+	NA	rs148743720
cg25276223	chr1	179334251	-	NA	rs6425537
cg25311637	chr1	146556000	+	NA	rs74604064
cg25312594	chr1	233749381	+	NA	rs73103294
cg25397076	chr1	10057305	+	NA	rs111277407
cg25706257	chr1	6390530	+	NA	rs60318219
cg25725823	chr1	1142254	-	NA	rs11466674
cg25852273	chr1	43390183	+	NA	rs12143714
cg25971649	chr1	117075504	-	NA	rs1034919
cg25979624	chr1	54954752	-	NA	rs146628506
cg26051619	chr1	40255555	+	NA	rs114977063
cg26108719	chr1	1295147	+	NA	rs74045444
cg26189037	chr1	2801767	+	NA	rs60780366
cg26312965	chr1	1152547	-	NA	rs11260561
cg26338627	chr1	220640309	-	NA	rs7552884
cg26362491	chr1	229706215	+	rs12096929	NA
cg26365786	chr1	3394097	-	NA	rs74050524
cg26370078	chr1	20831674	+	NA	rs76674902
cg26424817	chr1	59424096	+	NA	rs117505620
cg26531665	chr1	226613372	-	NA	rs141213518
cg26542912	chr1	56555623	+	NA	rs149460375
cg26557090	chr1	144015221	-	NA	rs4844772
cg26616932	chr1	115333490	-	NA	rs144795651
cg26863563	chr1	17973341	-	NA	rs74059390
cg26940122	chr1	3397061	-	NA	rs56309807
cg27043144	chr1	2834993	-	NA	rs113630354
cg27056742	chr1	4231293	+	NA	rs117924446
cg27182493	chr1	64669031	+	NA	rs143256003
cg27264322	chr1	1992046	+	NA	rs13302944
cg27312944	chr1	2125976	-	NA	rs184913942
cg27432653	chr1	92952461	+	NA	rs116216990
cg27511208	chr1	33336611	+	NA	rs182723183
cg27530298	chr1	174208162	-	NA	rs6698964
cg27560182	chr1	26511621	+	NA	rs139723325
cg27573841	chr1	23038177	-	NA	rs935039
cg27574929	chr1	205591675	+	NA	rs34087906
cg27633763	chr1	45956828	-	NA	rs3790583
cg00208931	chr2	198669586	+	NA	rs140084890
cg00216024	chr2	27069312	-	NA	rs73923396
cg00397113	chr2	201039405	+	NA	rs78020282
cg00438740	chr2	233924930	-	NA	rs70958389
cg00442205	chr2	10984512	-	rs1734382	NA
cg00459795	chr2	95825312	+	NA	rs147332807
cg00525834	chr2	153032693	-	NA	rs72864765
cg00572504	chr2	86017927	-	rs13385658	NA
cg00820405	chr2	97213642	+	NA	rs112354135
cg00899920	chr2	91670134	+	NA	rs11690904
cg00982936	chr2	34719565	-	NA	rs139537062
cg01050423	chr2	103236078	-	NA	NA
cg01201482	chr2	128421828	+	NA	rs79110686
cg01378826	chr2	42303177	+	NA	rs13395113
cg01379290	chr2	240679638	-	NA	rs150778078
cg01400468	chr2	54087469	+	NA	rs76328173
cg01479912	chr2	10951911	+	NA	rs2357821
cg01649661	chr2	108086096	+	NA	rs11897120
cg01823827	chr2	32980137	-	NA	rs184397656
cg01854967	chr2	863946	-	NA	rs140899597
cg01968492	chr2	2575755	-	NA	rs76705092
cg02006854	chr2	239542460	+	NA	rs72990366
cg02061626	chr2	233274167	-	rs2090543	NA
cg02239891	chr2	214016774	+	NA	rs184230193
cg02375347	chr2	236648327	+	NA	rs114354744
cg02461691	chr2	215674836	-	NA	rs115285362
cg02598623	chr2	42242235	-	NA	rs193002352
cg02744713	chr2	31719472	+	NA	rs62141225
cg02751273	chr2	232277212	-	NA	rs35771536
cg02788013	chr2	233924923	-	NA	rs4073603
cg02804144	chr2	185997403	-	NA	rs28637187
cg02861082	chr2	136633712	+	rs4988142	NA
cg02943303	chr2	99952887	+	NA	rs13028869
cg03030650	chr2	220317372	-	NA	rs114397515
cg03258421	chr2	242930747	+	NA	rs58690883
cg03420881	chr2	130763516	+	NA	rs144313492
cg03559008	chr2	2776031	+	NA	rs62105782
cg03566853	chr2	106810993	-	NA	rs11887738
cg03853134	chr2	122494799	-	NA	rs185852844
cg03877767	chr2	11680057	+	NA	rs76376857
cg04004830	chr2	192711243	-	NA	rs61735647
cg04515480	chr2	20250672	-	NA	NA
cg04695513	chr2	3751670	+	NA	rs144689929
cg04790977	chr2	220717120	-	NA	rs6746609
cg04837091	chr2	202223431	+	NA	rs112516732
cg04868296	chr2	122494691	-	NA	rs181908321
cg04920535	chr2	233321738	+	NA	rs7559279
cg04944812	chr2	242888631	+	NA	rs73018062
cg05159370	chr2	71162762	+	NA	rs71414846
cg05287321	chr2	114415472	-	NA	rs143498742
cg05299459	chr2	3814598	+	NA	rs78770649
cg05364026	chr2	233497961	+	NA	rs112089070
cg05371322	chr2	308873	-	NA	rs113794611
cg05385718	chr2	242693323	-	NA	rs78350525
cg05486738	chr2	240844843	-	NA	rs73097737
cg05511886	chr2	20423429	+	NA	rs115328534
cg05570109	chr2	39812572	+	NA	rs147091293
cg05611648	chr2	239050834	-	NA	rs78107972
cg05682952	chr2	174878565	-	NA	rs73972428
cg05893889	chr2	65432239	+	NA	rs181844051
cg05944551	chr2	202031211	-	NA	rs190919579
cg05979020	chr2	176981336	-	NA	NA
cg06020335	chr2	242845374	+	rs78352865	NA
cg06481749	chr2	25758216	-	NA	rs34330745
cg06500852	chr2	69530284	+	NA	rs114814894
cg06545200	chr2	11009092	+	NA	rs117620912
cg06634576	chr2	36782386	-	NA	rs848643
cg06752779	chr2	70933326	+	NA	rs73939913
cg06772824	chr2	75788287	+	NA	rs71418777
cg07054687	chr2	1788153	+	NA	rs74971938
cg07159094	chr2	132229347	-	NA	rs2950560
cg07169764	chr2	136633963	+	rs1057031	NA
cg07258408	chr2	3322283	+	NA	rs7601196
cg07514703	chr2	45155774	+	NA	rs71422114
cg07542287	chr2	240046312	+	NA	rs151058209
cg07546011	chr2	233274509	+	NA	rs1048995
cg07713242	chr2	129429997	+	NA	rs7559604
cg07974504	chr2	220325375	-	NA	rs73991561
cg08020436	chr2	242169162	+	NA	rs73013893
cg08041245	chr2	179516579	+	NA	rs72650063
cg08053204	chr2	130636145	-	NA	rs72856775
cg08095377	chr2	132511110	+	NA	rs4850249
cg08174577	chr2	52007582	-	NA	rs147720357
cg08192560	chr2	24149860	-	NA	rs146157237
cg08207876	chr2	181844876	+	NA	rs13024011
cg08236836	chr2	95613608	+	NA	rs145495366
cg08378017	chr2	105760444	-	NA	rs148501044
cg08478685	chr2	10471301	-	NA	rs140214701
cg08720028	chr2	716366	-	NA	rs13001660
cg08773876	chr2	66860189	+	NA	rs6546247
cg08836988	chr2	10340653	+	NA	rs7567964
cg09048404	chr2	91937754	-	NA	rs4362601
cg09294347	chr2	1286397	-	NA	NA
cg09370299	chr2	136577346	+	NA	rs143747282
cg09458956	chr2	167466352	+	NA	rs78600423
cg09610018	chr2	121433074	+	rs138510418	NA
cg09743500	chr2	238644037	-	NA	rs149437819
cg10070224	chr2	121116501	-	NA	rs76804772
cg10135640	chr2	75788273	+	NA	rs116453138
cg10176670	chr2	208993094	-	NA	rs61736036
cg10280308	chr2	128965706	+	NA	rs112138375
cg10360071	chr2	105735617	-	NA	rs115999716
cg10526376	chr2	1788254	+	NA	rs6751291
cg10598816	chr2	71192262	+	NA	rs77794859
cg10907025	chr2	554647	-	rs56059808	NA
cg11254085	chr2	109744679	+	NA	rs78904794
cg11307478	chr2	241562898	-	NA	rs62186534
cg11374778	chr2	177066026	-	NA	rs111738626
cg11452267	chr2	242752475	+	NA	rs112136663
cg11464377	chr2	108443511	-	NA	rs7576738
cg11553762	chr2	111985725	+	NA	rs77721259
cg11555335	chr2	242175421	-	NA	rs57700042
cg11556416	chr2	191879252	+	rs13027923	NA
cg11614086	chr2	583115	+	NA	rs2683962
cg11731746	chr2	115916810	+	NA	rs11900572
cg11829291	chr2	239133459	-	NA	rs115516261
cg11946618	chr2	240727230	+	NA	rs13385714
cg11972534	chr2	11515164	+	NA	rs56174102
cg12043166	chr2	191184548	+	NA	rs115077836
cg12160186	chr2	242688334	+	NA	rs143753076
cg12167002	chr2	242056226	-	NA	rs2041084
cg12329407	chr2	194955439	+	rs182123558	NA
cg12489809	chr2	223177785	+	rs76082621	NA
cg12564102	chr2	108086048	+	rs11897120	NA
cg12654190	chr2	129661635	-	NA	rs115846762
cg12814117	chr2	108157524	-	NA	rs6542720
cg12852384	chr2	114260142	-	NA	rs148580603
cg12877020	chr2	239996263	-	NA	NA
cg12924402	chr2	218898511	+	NA	rs73990678
cg12973017	chr2	240008082	-	NA	rs140898460
cg13184710	chr2	219748387	+	NA	rs7571600
cg13273076	chr2	500946	-	NA	rs60424060
cg13295614	chr2	239330383	+	NA	rs557575
cg13303459	chr2	235861082	-	NA	rs187788899
cg13423075	chr2	48982754	+	NA	rs188002889
cg13483099	chr2	43216931	+	NA	rs144189861
cg13585749	chr2	875437	+	NA	rs4075904
cg14111685	chr2	242930205	-	NA	rs6733472
cg14129040	chr2	208414394	+	NA	rs113358848
cg14181874	chr2	12994394	-	NA	rs12465149
cg14301024	chr2	114048932	+	NA	rs114680125
cg14331362	chr2	242948396	+	NA	rs56106641
cg14508391	chr2	219861150	-	NA	NA
cg14537953	chr2	113808683	+	NA	rs182052643
cg14574329	chr2	26205480	-	NA	rs192833397
cg14581294	chr2	230786688	+	NA	rs113340201
cg14715136	chr2	108537789	+	NA	rs149636730
cg14732013	chr2	132796063	-	rs183647336	NA
cg14924697	chr2	102313669	+	NA	rs112709953
cg15127270	chr2	9353027	-	NA	rs11693820
cg15517202	chr2	201039707	+	NA	rs111994387
cg15544633	chr2	99771531	-	NA	NA
cg15743157	chr2	216973904	-	NA	rs142928598
cg15780398	chr2	97439827	+	NA	rs74891813
cg15806569	chr2	1771408	+	NA	rs114291570
cg15998127	chr2	239997987	-	NA	rs3791364
cg16100147	chr2	241350523	-	NA	rs186358343
cg16115015	chr2	102768919	-	NA	rs36214784
cg16327489	chr2	73425337	+	NA	rs114907917
cg16408232	chr2	87157227	-	NA	rs201533130
cg16434764	chr2	36406592	+	NA	rs12619317
cg16676211	chr2	10263388	+	NA	rs6746634
cg16759460	chr2	159167576	-	NA	rs61856030
cg16764450	chr2	98700499	+	NA	rs116278840
cg16787284	chr2	242255278	-	NA	rs190615038
cg17033457	chr2	241721504	+	NA	rs144861006
cg17048000	chr2	235921243	-	NA	rs149467620
cg17088814	chr2	12856702	-	rs114128315	NA
cg17090593	chr2	73144410	-	NA	rs71416768
cg17126933	chr2	128615846	-	NA	rs74372701
cg17128417	chr2	20865088	+	NA	rs73239125
cg17163694	chr2	105321560	+	NA	rs79189577
cg17472297	chr2	91669470	+	NA	rs10171900
cg17588812	chr2	241689985	+	NA	rs117453244
cg17808994	chr2	24583453	+	NA	rs3731624
cg17842264	chr2	230607043	+	rs141570586	NA
cg18012266	chr2	225520092	+	NA	rs71429124
cg18022927	chr2	1229351	-	NA	rs6753657
cg18110965	chr2	62423083	-	NA	rs151086706
cg18205081	chr2	1763254	-	NA	rs880106
cg18305853	chr2	2713323	+	NA	rs62104204
cg18395327	chr2	220379109	-	NA	rs115764695
cg18418586	chr2	169514117	+	NA	rs35979927
cg18517516	chr2	12856937	-	NA	NA
cg18522822	chr2	125119748	+	NA	rs62171029
cg18774073	chr2	239925780	+	NA	rs62191124
cg18987284	chr2	130956915	+	NA	rs143017305
cg19074779	chr2	240650148	-	NA	rs12616819
cg19097374	chr2	122495561	+	NA	rs143131686
cg19178479	chr2	112124118	+	NA	rs181801508
cg19180624	chr2	177053297	-	NA	rs71421551
cg19654224	chr2	242519616	+	NA	rs117322583
cg19894748	chr2	106870242	+	NA	rs77674485
cg19961153	chr2	233271154	-	NA	rs3828253
cg20202016	chr2	150186141	+	NA	rs4667440
cg20302497	chr2	242715041	-	NA	rs115943313
cg20315133	chr2	236802104	+	NA	rs191634611
cg20339553	chr2	75937889	+	rs7559767	NA
cg20369469	chr2	241840208	+	NA	rs13028265
cg20519121	chr2	133014640	+	NA	rs78867621
cg20556704	chr2	84105889	+	NA	rs75772441
cg20585227	chr2	119605761	+	rs3731613	NA
cg20647735	chr2	37571696	-	NA	rs78199787
cg20660860	chr2	122095855	-	NA	rs112871534
cg20667334	chr2	236676021	-	NA	rs2675131
cg20694865	chr2	98612488	+	NA	rs142179956
cg21132587	chr2	3704793	-	NA	rs34629504
cg21152173	chr2	80774975	+	NA	rs12474940
cg21201494	chr2	236506613	-	NA	rs73122409
cg21202759	chr2	241085043	-	NA	rs13028057
cg21440645	chr2	159830122	-	NA	rs73969405
cg21539267	chr2	108443329	+	rs3113782	NA
cg21544437	chr2	114260879	+	NA	rs145601321
cg22202692	chr2	6121939	-	NA	rs76213149
cg22344661	chr2	108537774	+	NA	rs137951318
cg22370082	chr2	37384244	-	NA	rs189126736
cg22370524	chr2	41924786	-	rs182568746	NA
cg22435580	chr2	210010228	+	NA	rs5017674
cg22450991	chr2	198171770	-	NA	rs61456829
cg22496339	chr2	162101262	+	rs11678980	NA
cg22653957	chr2	233274144	-	NA	rs2090543
cg22707393	chr2	47115827	+	NA	rs1867823
cg22707446	chr2	43081481	+	NA	rs115186740
cg22727341	chr2	121070711	+	NA	rs77118938
cg22854985	chr2	174082101	+	rs2289395	NA
cg22972806	chr2	150037200	+	NA	rs11684511
cg22999099	chr2	242509709	-	NA	rs201917509
cg22999620	chr2	239012831	-	NA	rs11896544
cg23003295	chr2	219134950	+	NA	rs13419763
cg23080818	chr2	161504905	-	NA	rs115617822
cg23108709	chr2	219847136	-	NA	rs182879256
cg23203698	chr2	23913769	+	NA	rs72796116
cg23284284	chr2	233561917	-	NA	rs114470314
cg23290207	chr2	165698872	+	NA	rs78182398
cg23367987	chr2	239997345	-	NA	rs138860201
cg23411919	chr2	84517769	-	NA	rs148290980
cg23452752	chr2	10572946	-	NA	NA
cg23493167	chr2	219920195	+	NA	rs76578869
cg23523711	chr2	392873	-	NA	rs79841299
cg23524735	chr2	209271497	+	rs116725757	NA
cg23601614	chr2	152145900	-	NA	rs116216569
cg23889112	chr2	75874389	-	NA	rs2286239
cg24007926	chr2	206842760	-	NA	rs6435323
cg24008957	chr2	236867905	-	NA	rs74636055
cg24211779	chr2	236708089	+	NA	rs112968637
cg24217980	chr2	14988353	-	NA	NA
cg24270083	chr2	983571	+	NA	rs7608441
cg24704405	chr2	30914938	+	rs505392	NA
cg24826392	chr2	73964445	+	rs143938422	NA
cg25073998	chr2	47492481	-	NA	rs17036442
cg25165049	chr2	96071494	+	NA	rs191409292
cg25179949	chr2	128965835	+	NA	rs144866468
cg25180228	chr2	130795350	+	NA	rs116275592
cg25252478	chr2	3622661	+	NA	rs115090628
cg25320763	chr2	72109825	-	NA	rs72910774
cg26008260	chr2	25057298	+	NA	rs2278486
cg26034355	chr2	69968919	+	NA	rs112594951
cg26075039	chr2	121684535	-	NA	rs112225149
cg26097549	chr2	36582467	+	rs114058609	NA
cg26277979	chr2	236015549	-	NA	rs113476579
cg26378753	chr2	677591	-	NA	rs11893030
cg26397291	chr2	132440103	-	NA	rs12618499
cg26450801	chr2	1105626	-	NA	rs78426527
cg26461880	chr2	242930039	+	NA	rs74818298
cg26469613	chr2	242928012	+	NA	rs117585261
cg26501230	chr2	154113652	-	NA	rs6729720
cg26541741	chr2	241817207	-	NA	rs116920875
cg26845036	chr2	54198403	+	NA	rs189235511
cg26944725	chr2	149926738	-	NA	rs4667325
cg27076454	chr2	236579007	+	NA	rs147286947
cg27236875	chr2	213403519	-	NA	NA
cg27416435	chr2	20842326	+	NA	rs13012178
cg27628891	chr2	242811864	-	rs75146974	NA
cg27635110	chr2	1926436	-	NA	rs1529667
cg27640712	chr2	171771081	-	NA	rs117788854
cg00108277	chr3	49840710	-	NA	rs6798339
cg00125002	chr3	129747708	+	NA	rs140596519
cg00211625	chr3	169554913	+	NA	rs28628676
cg00316015	chr3	195735296	-	NA	rs73891196
cg00714198	chr3	12705702	+	rs61730434	NA
cg00894142	chr3	65495260	+	NA	rs142831344
cg01029331	chr3	195709661	-	NA	rs6804822
cg01101527	chr3	176080292	+	rs112036692	NA
cg01137672	chr3	71380336	-	NA	rs4677603
cg01230154	chr3	154843068	+	rs189979459	NA
cg01638829	chr3	125440211	+	rs2976777	NA
cg01692354	chr3	59036846	+	NA	rs78190278
cg01889684	chr3	195477778	+	NA	rs79428658
cg02220894	chr3	61379467	-	NA	NA
cg02342693	chr3	52029990	-	NA	rs62259757
cg02646297	chr3	38358115	+	NA	rs113079740
cg02742098	chr3	183950306	+	NA	rs28603130
cg03637769	chr3	195870092	+	NA	rs67293537
cg04060456	chr3	195771573	-	NA	rs9876236
cg04240603	chr3	88558105	+	NA	rs149011301
cg04363536	chr3	49466872	+	rs6446275	NA
cg04494991	chr3	158362394	+	rs1864507	NA
cg04500185	chr3	193711643	-	NA	rs62288199
cg04527470	chr3	49058792	-	NA	rs72934791
cg04947385	chr3	132003631	-	NA	NA
cg05571558	chr3	10436304	+	rs73016624	NA
cg05938316	chr3	88108540	-	NA	rs67376749
cg06291698	chr3	111578295	-	NA	rs78431011
cg06704969	chr3	194797099	+	NA	rs115183468
cg06710704	chr3	159778596	+	NA	rs144882780
cg06855379	chr3	49699923	+	NA	rs61731795
cg07617768	chr3	159818742	+	rs111620918	NA
cg07772605	chr3	195384752	-	NA	NA
cg08461247	chr3	13134432	+	rs8180103	NA
cg08534972	chr3	27526207	+	NA	rs9853922
cg08652300	chr3	125094313	-	NA	NA
cg08942051	chr3	195914092	+	NA	rs115245942
cg09090857	chr3	3168585	+	NA	rs79952004
cg09357847	chr3	139258700	+	NA	rs78951017
cg09552983	chr3	178578041	+	NA	rs149076156
cg09650575	chr3	129147616	+	rs59832119	NA
cg10343442	chr3	100428642	-	NA	NA
cg10364645	chr3	194650197	+	NA	rs6781930
cg10946864	chr3	75555938	+	NA	rs78694100
cg11238669	chr3	180410960	-	NA	rs73885345
cg11276382	chr3	171463859	+	NA	rs144324064
cg11280661	chr3	61549475	+	NA	rs114413498
cg11318906	chr3	129035019	-	rs150684541	NA
cg11361691	chr3	57993876	+	NA	rs151216641
cg11440030	chr3	147137031	+	NA	rs74777839
cg11486094	chr3	75415561	-	NA	rs146358204
cg11664223	chr3	141868409	-	NA	NA
cg11735305	chr3	122512541	-	NA	rs76805079
cg12085101	chr3	194815259	+	NA	rs116104337
cg12119726	chr3	110363222	+	NA	rs149344830
cg12177207	chr3	159943101	+	rs74803512	NA
cg12198198	chr3	69928509	+	NA	rs9849776
cg12411479	chr3	141762780	+	NA	rs61737218
cg12466700	chr3	69789955	-	NA	rs74779500
cg12837321	chr3	195855400	+	NA	rs73210053
cg12870891	chr3	36675685	+	NA	rs9842018
cg13016179	chr3	145968620	+	rs114258246	NA
cg13024511	chr3	160170242	+	NA	rs12630564
cg13274029	chr3	196230639	+	NA	rs112795170
cg13450407	chr3	179068713	+	NA	rs143240753
cg13480578	chr3	194836414	+	NA	rs4677807
cg13514996	chr3	113829347	+	rs4682522	NA
cg13618936	chr3	133174649	+	NA	rs41356947
cg13872812	chr3	107399496	+	NA	rs115629244
cg14478316	chr3	49727037	-	NA	rs2876716
cg14708603	chr3	123699145	-	NA	rs7621884
cg14843831	chr3	71380535	+	NA	rs193098137
cg14861803	chr3	131100698	-	NA	rs16836554
cg14924510	chr3	195682365	+	NA	rs114004364
cg15176461	chr3	106363689	+	NA	rs62280886
cg15351697	chr3	41882691	+	NA	rs149633562
cg15552626	chr3	101395051	+	NA	rs114139530
cg15718583	chr3	184231385	-	NA	rs35133886
cg15952045	chr3	37848209	+	NA	rs114257065
cg16027775	chr3	127453872	+	NA	rs61407827
cg16156113	chr3	194573365	-	NA	rs12497680
cg16292912	chr3	9743011	-	NA	rs112806181
cg16369482	chr3	14692941	+	NA	rs76891547
cg16448309	chr3	53880366	-	NA	rs2232330
cg17055934	chr3	133292432	-	NA	rs71317414
cg17189465	chr3	77089110	+	rs9835983	NA
cg17553608	chr3	147998447	-	NA	rs113254408
cg17806191	chr3	133739313	-	NA	rs141494191
cg18000598	chr3	194342907	+	rs711989	NA
cg18146226	chr3	187443267	+	NA	rs73886539
cg18155853	chr3	169540504	-	NA	NA
cg18268177	chr3	195537433	+	NA	rs114440030
cg18336957	chr3	16646647	+	NA	rs73142542
cg18450322	chr3	128997702	-	NA	rs116769111
cg18477943	chr3	66002958	-	NA	rs78099445
cg18592447	chr3	32857857	+	NA	rs13067327
cg18666004	chr3	42003746	-	NA	rs61219270
cg19103000	chr3	9851819	+	rs141059815	NA
cg19119945	chr3	112929835	-	NA	rs67668649
cg19542548	chr3	11311058	-	NA	rs7635870
cg19832700	chr3	169899273	+	rs150953892	NA
cg19845921	chr3	164119959	+	NA	rs73033915
cg19977011	chr3	48754875	-	rs117592454	NA
cg20170443	chr3	93781614	+	NA	rs73156375
cg20176706	chr3	44803129	-	NA	rs4682994
cg20737708	chr3	197774181	+	NA	rs73891814
cg20852286	chr3	93781624	+	NA	rs182684654
cg21107573	chr3	64384431	-	NA	rs140464961
cg21111523	chr3	96365577	-	NA	rs76236398
cg21114725	chr3	132115350	-	NA	rs10935008
cg21445918	chr3	43405550	-	NA	rs4682882
cg21502695	chr3	165290459	-	NA	rs141165371
cg21528112	chr3	11034978	-	NA	rs28562799
cg21532334	chr3	6532582	+	rs17234648	NA
cg21753630	chr3	43732237	-	NA	rs79436573
cg22150680	chr3	193692556	+	NA	rs73889135
cg22230662	chr3	194490219	-	NA	NA
cg22986662	chr3	194790434	-	NA	rs3796159
cg23218473	chr3	176921953	+	NA	rs149832959
cg23435594	chr3	193983179	-	NA	rs76394627
cg23819411	chr3	182929273	+	NA	rs73886281
cg23941268	chr3	73046492	-	NA	rs140155916
cg24132676	chr3	150329716	+	NA	rs76567250
cg24333015	chr3	47555335	-	NA	rs114747578
cg24353151	chr3	125551382	-	NA	rs183430728
cg24825334	chr3	143690208	+	NA	rs9876107
cg25213795	chr3	46586284	+	NA	rs75797900
cg25235397	chr3	191047240	-	NA	NA
cg25581227	chr3	128274467	-	NA	rs77870957
cg25673945	chr3	19017772	-	NA	rs141132439
cg25767901	chr3	49946738	-	NA	rs35237924
cg25922909	chr3	15643221	+	rs7626148	NA
cg25975248	chr3	10183336	-	NA	rs779805
cg26061548	chr3	132441248	-	NA	rs28460105
cg26066486	chr3	164924759	-	NA	rs7613776
cg26147459	chr3	194592442	-	NA	rs9851090
cg26319282	chr3	56809796	-	NA	rs76655768
cg26540808	chr3	108837066	+	rs73853821	NA
cg26682118	chr3	135969063	+	NA	rs114666363
cg26763368	chr3	55170626	+	NA	rs144943421
cg26787035	chr3	145968692	+	NA	rs4577430
cg27022956	chr3	181445025	-	NA	NA
cg27506903	chr3	193686744	+	NA	rs115453287
cg00402873	chr4	1333032	+	NA	rs80040593
cg00612588	chr4	1004256	+	NA	rs112732512
cg00771026	chr4	2936032	+	NA	rs192990776
cg00813886	chr4	6974154	+	NA	rs116405779
cg01298004	chr4	3534270	-	NA	rs3123326
cg01409693	chr4	1542171	-	NA	rs112675950
cg01578398	chr4	122722532	+	NA	rs115766017
cg01601470	chr4	2137389	-	NA	rs79749677
cg01612656	chr4	7763618	-	NA	rs78181720
cg01726870	chr4	1989369	+	NA	rs59557353
cg01956234	chr4	129209693	-	NA	rs12186201
cg02249911	chr4	185570676	+	rs184780686	NA
cg02537800	chr4	8376835	-	NA	rs60183225
cg02610327	chr4	44169592	+	NA	rs144141434
cg03022934	chr4	4166521	-	NA	rs116119595
cg03199564	chr4	5021084	-	NA	NA
cg03428581	chr4	1340937	-	rs13123016	NA
cg03554878	chr4	160444249	+	NA	rs150051783
cg03738352	chr4	25657381	-	NA	rs146377192
cg03889767	chr4	987672	-	NA	rs3806759
cg04414539	chr4	54005196	+	NA	rs112174400
cg04711338	chr4	1554668	+	NA	rs79112547
cg05049822	chr4	103171630	-	rs13111744	NA
cg05235084	chr4	5276522	+	NA	rs7694814
cg05302426	chr4	125261183	+	NA	rs62321972
cg05494080	chr4	185886383	-	NA	rs11732400
cg05779148	chr4	41646467	+	rs7670210	NA
cg05807023	chr4	135874116	+	rs6535050	NA
cg05835309	chr4	3748554	-	NA	rs62291061
cg05898174	chr4	22389706	+	NA	rs61729361
cg06034203	chr4	7218684	+	NA	rs13121510
cg06100056	chr4	85403167	+	NA	rs9994774
cg06157924	chr4	942005	-	NA	rs2290403
cg06341821	chr4	38869561	+	NA	rs75372916
cg06385459	chr4	82393184	+	NA	rs148070126
cg06501766	chr4	109933823	+	NA	rs116661876
cg06624978	chr4	81106327	+	NA	rs1996453
cg06794034	chr4	7301854	+	NA	rs74462450
cg06875488	chr4	7657070	-	NA	rs73794358
cg07117068	chr4	1354171	+	NA	rs114433110
cg07348587	chr4	25915958	+	rs4521339	NA
cg07354556	chr4	56502529	+	NA	rs146364914
cg07419704	chr4	1398139	+	NA	rs116634043
cg07643074	chr4	138654968	+	NA	rs147699517
cg07647405	chr4	54220546	+	rs112033002	NA
cg07748255	chr4	1324877	-	NA	rs78817042
cg07825433	chr4	1215099	-	NA	rs1268975
cg08067566	chr4	13529282	-	NA	rs73100436
cg08141192	chr4	22517094	-	NA	rs118092799
cg08223534	chr4	76862254	+	NA	rs13126007
cg08358983	chr4	156680050	-	NA	rs75264328
cg08419567	chr4	1495770	+	NA	rs74465936
cg08490246	chr4	8346138	+	NA	rs79903384
cg08715877	chr4	122618117	+	NA	rs113588187
cg08802910	chr4	1642061	-	NA	rs77443913
cg08823359	chr4	108641437	-	NA	rs2074374
cg09084085	chr4	1368432	+	NA	rs74644293
cg09217856	chr4	3416000	+	NA	rs113509553
cg09226290	chr4	23616680	+	NA	rs189826433
cg09272385	chr4	190345698	-	NA	rs2034864
cg09363342	chr4	1765091	+	NA	rs138627047
cg09521108	chr4	74735149	+	NA	rs11547681
cg09525324	chr4	95372865	+	NA	rs113262527
cg09551502	chr4	7148851	-	NA	rs78749421
cg09573843	chr4	154409945	-	NA	rs62324700
cg09654329	chr4	3413614	+	NA	rs74957803
cg09721580	chr4	8256393	-	NA	rs115806683
cg09722277	chr4	186435634	-	NA	rs73016234
cg09752627	chr4	25657160	-	NA	rs10027659
cg09758490	chr4	1198524	-	NA	rs56794168
cg10022553	chr4	190566567	-	NA	rs76080563
cg10355898	chr4	41754031	+	NA	rs11726086
cg10390832	chr4	108910922	-	rs10017687	NA
cg10421990	chr4	86943065	-	NA	rs147064919
cg10527021	chr4	104644471	+	NA	rs190660078
cg10625750	chr4	110524783	+	NA	rs197209
cg10703493	chr4	159593022	+	NA	rs112468926
cg10809193	chr4	190906077	+	NA	rs193184901
cg10840615	chr4	22148230	-	NA	rs187903294
cg11107262	chr4	871294	+	NA	rs28576770
cg11124021	chr4	10024412	-	NA	rs75101489
cg11294620	chr4	157119935	-	NA	rs78235968
cg11294873	chr4	187811461	+	NA	rs117926323
cg11573707	chr4	3341937	+	rs116807724	NA
cg11587069	chr4	146656091	-	NA	rs78806058
cg11615395	chr4	140925869	-	NA	rs1877075
cg12075262	chr4	7131136	+	NA	rs76552559
cg12307698	chr4	46995659	+	NA	rs13151769
cg12716346	chr4	187810656	-	NA	rs183634634
cg12857644	chr4	120915594	+	NA	rs147643398
cg12972275	chr4	122722461	-	NA	NA
cg12989644	chr4	190537896	-	NA	rs10031798
cg13318771	chr4	7657359	+	NA	rs114120955
cg13324539	chr4	38184493	+	NA	rs150846379
cg13361141	chr4	1188186	-	NA	rs6840196
cg13379544	chr4	101529224	-	NA	rs4699405
cg13509918	chr4	3473450	-	NA	rs35283737
cg13638980	chr4	131011630	+	NA	rs11099033
cg13662724	chr4	164133838	-	NA	rs144167819
cg13828794	chr4	157997880	-	NA	rs2343760
cg13841734	chr4	129209112	-	NA	NA
cg13929480	chr4	1340354	+	rs13141169	NA
cg14115431	chr4	41314429	+	NA	rs11940904
cg14143172	chr4	75720015	+	NA	rs6827826
cg14652403	chr4	993803	+	NA	rs60004363
cg14683317	chr4	27979369	-	NA	rs143683177
cg14979076	chr4	148605277	-	NA	rs79666177
cg15078412	chr4	77299351	-	NA	rs10027750
cg15208630	chr4	166034127	+	rs12507261	NA
cg15303329	chr4	1305315	+	NA	rs76999439
cg15372009	chr4	89297473	+	NA	rs151115645
cg15374133	chr4	187590495	-	NA	rs73873684
cg15385397	chr4	90411303	-	NA	rs143746756
cg15429451	chr4	183794411	-	NA	rs73869872
cg15644837	chr4	1139955	-	NA	rs75621557
cg15724941	chr4	125261225	+	NA	rs555170
cg15733632	chr4	171709862	-	NA	rs56662729
cg15768324	chr4	92089238	+	NA	rs149878805
cg15782468	chr4	24472577	-	NA	rs61791553
cg15841665	chr4	5976104	+	NA	rs6835174
cg15884721	chr4	492965	-	rs143163975	NA
cg15886896	chr4	11386144	-	NA	rs6843397
cg15970860	chr4	48188143	+	NA	rs11732808
cg16098957	chr4	159011152	-	NA	rs138315658
cg16251342	chr4	167764264	+	NA	rs74287163
cg16727072	chr4	8646957	+	NA	rs144378362
cg16853564	chr4	2341463	-	NA	rs112898111
cg16968522	chr4	16258163	+	NA	rs10027456
cg17031795	chr4	113438555	-	NA	rs6820940
cg17036949	chr4	2937134	+	rs76568071	NA
cg17082366	chr4	110524473	+	NA	rs197210
cg17197981	chr4	106630029	-	NA	rs3756260
cg17282027	chr4	7762596	+	NA	rs148237038
cg17299437	chr4	54974644	-	NA	rs73818162
cg17981943	chr4	187810502	+	rs75600101	NA
cg18028536	chr4	9457681	-	NA	rs189057728
cg18144906	chr4	42154934	+	NA	rs4461553
cg18176856	chr4	57976566	-	NA	rs4074555
cg18608749	chr4	8702535	-	NA	NA
cg18770452	chr4	109905620	-	NA	rs4956228
cg18823647	chr4	99580449	+	NA	rs114087792
cg18912209	chr4	170696239	+	rs9992103	NA
cg19120695	chr4	7528947	+	NA	rs115790449
cg19241973	chr4	8262688	+	NA	rs79880741
cg19409579	chr4	81118500	-	NA	rs2292845
cg19422687	chr4	3567958	+	NA	rs13121757
cg19518963	chr4	90032521	+	NA	rs146190477
cg19556341	chr4	4167577	-	NA	rs12511188
cg19651128	chr4	2404041	+	NA	rs10005641
cg19726599	chr4	7799666	-	NA	rs6836793
cg19949104	chr4	25864083	+	NA	rs116500076
cg20000644	chr4	47380248	+	NA	rs186861486
cg20125971	chr4	56458333	+	rs111330552	NA
cg20168751	chr4	187066279	-	NA	rs116132263
cg20208443	chr4	5787063	-	NA	rs115770784
cg20281046	chr4	17416010	-	NA	rs113031655
cg20360416	chr4	7246127	+	NA	rs11947768
cg20702875	chr4	8643029	+	NA	rs12510491
cg20727637	chr4	1762881	+	NA	rs28519069
cg20759356	chr4	96761231	-	NA	NA
cg20890325	chr4	1239370	-	NA	rs11733130
cg20908556	chr4	124606293	-	NA	rs147808820
cg20935156	chr4	2252845	+	NA	rs2233042
cg20971958	chr4	1594894	-	NA	rs189860953
cg21110844	chr4	1331987	-	NA	rs73793375
cg21177063	chr4	4050335	-	NA	rs12641685
cg21222559	chr4	7647792	-	NA	rs61556250
cg21343777	chr4	3341177	-	NA	rs113465254
cg21718380	chr4	3827930	-	NA	rs111585428
cg21957905	chr4	7637501	+	NA	rs79126181
cg22183243	chr4	112709328	-	NA	rs16997240
cg22511951	chr4	7750480	-	NA	rs2359605
cg22523851	chr4	114694440	+	NA	rs59734432
cg22798303	chr4	185513329	+	NA	rs186275099
cg22890737	chr4	3514540	+	rs1049574	NA
cg22925103	chr4	173403330	+	NA	rs338029
cg23208443	chr4	8098178	+	NA	rs12501747
cg23282561	chr4	1229392	+	NA	rs146077054
cg23344992	chr4	3681759	-	NA	rs56993849
cg23594584	chr4	7533191	-	NA	rs73214626
cg23920423	chr4	187680351	-	NA	rs78665560
cg23992470	chr4	843637	+	NA	rs200582369
cg24120085	chr4	171012535	+	NA	rs149067109
cg24279701	chr4	57203352	+	NA	rs144514961
cg24524522	chr4	185662426	-	NA	rs116416142
cg24533989	chr4	42659536	-	NA	NA
cg24791218	chr4	163085276	-	NA	rs58856565
cg24869266	chr4	3578583	+	NA	rs73086955
cg24890103	chr4	1578221	+	NA	rs62284957
cg24941603	chr4	115416755	+	NA	rs13104693
cg25422346	chr4	165672394	-	NA	rs28809627
cg25549733	chr4	139474727	+	NA	rs28688215
cg25655251	chr4	3531794	+	rs78426841	NA
cg25779349	chr4	100485243	-	NA	rs11944749
cg25801701	chr4	54959548	-	NA	rs73147713
cg25964067	chr4	17528479	+	NA	rs117875715
cg26105660	chr4	1388414	+	rs13129256	NA
cg26108973	chr4	82999079	+	NA	rs145821959
cg26109897	chr4	7026401	-	rs10007295	NA
cg26120194	chr4	110599688	-	NA	rs187732799
cg26269630	chr4	62362455	-	NA	rs149109965
cg26320830	chr4	165304394	+	NA	rs76290715
cg26394788	chr4	7844952	+	NA	rs28669852
cg26778516	chr4	8646016	+	NA	rs115373214
cg26796043	chr4	7472958	+	NA	rs1807425
cg27206965	chr4	42317368	+	NA	rs61523416
cg27290925	chr4	114683273	-	NA	rs144835830
cg27400353	chr4	16558744	-	NA	rs142600452
cg27490380	chr4	7194874	-	NA	rs143521131
cg27571057	chr4	1646179	+	NA	rs143431160
cg00227578	chr5	34657676	-	NA	rs148711745
cg00282370	chr5	18400078	+	NA	rs6875919
cg00409126	chr5	67730128	-	NA	rs114023405
cg00525874	chr5	1409985	-	NA	rs8179029
cg00554640	chr5	65799168	-	NA	rs114153563
cg00799637	chr5	178835980	-	NA	rs688178
cg00965991	chr5	29191970	-	NA	rs11959091
cg01010380	chr5	32313163	+	NA	rs76347599
cg01063413	chr5	32177881	-	NA	rs59340259
cg01135950	chr5	1443198	-	NA	rs6350
cg01285349	chr5	107212302	-	NA	rs114641207
cg01290504	chr5	137801011	-	NA	NA
cg01304065	chr5	79950508	+	NA	rs1105525
cg01397046	chr5	179054073	+	NA	rs112837562
cg01415456	chr5	147251807	-	NA	rs11168003
cg01717727	chr5	5140406	+	NA	rs186486939
cg01790920	chr5	3594679	-	NA	rs828336
cg01808736	chr5	219908	+	rs138004841	NA
cg01816254	chr5	72419456	+	NA	rs637450
cg01881524	chr5	54179671	+	NA	rs138501157
cg01895557	chr5	167285561	-	NA	rs79413977
cg01939450	chr5	17032596	-	NA	rs61261203
cg01957432	chr5	159545525	+	NA	rs62377732
cg02025971	chr5	16738318	-	NA	rs7730335
cg02071447	chr5	151304542	+	NA	rs6878033
cg02357017	chr5	133512566	-	NA	rs28365870
cg02481559	chr5	103289766	-	NA	rs114468615
cg02514143	chr5	958299	-	NA	rs72705146
cg02517294	chr5	242791	-	NA	rs56167047
cg02639667	chr5	154092321	+	NA	rs28759298
cg02667022	chr5	147162223	-	NA	rs183663238
cg03315054	chr5	14504133	-	NA	rs62345879
cg03632309	chr5	462522	-	NA	rs146592938
cg03871140	chr5	177387597	+	NA	rs56268665
cg03893255	chr5	625153	-	NA	rs56176135
cg03893333	chr5	177617272	-	NA	rs138651510
cg03895404	chr5	139090103	-	NA	rs165195
cg04258333	chr5	25200278	-	NA	rs191391855
cg04276396	chr5	180591145	-	rs56315720	NA
cg04671659	chr5	42979395	+	NA	rs34922908
cg04730459	chr5	119116179	-	NA	rs141757623
cg04978451	chr5	41205519	+	NA	rs57480514
cg05006030	chr5	80689953	+	NA	rs13178695
cg05233390	chr5	89705910	-	NA	rs73190437
cg05244234	chr5	178450646	+	NA	rs62393076
cg05258009	chr5	72705952	+	NA	rs114809306
cg05475488	chr5	1706384	+	NA	rs78769675
cg05490374	chr5	42953624	+	NA	rs3849697
cg05656210	chr5	141660565	+	NA	rs4998914
cg05693864	chr5	844184	-	NA	rs137880056
cg05704061	chr5	1729931	-	NA	rs79335580
cg05965353	chr5	112953206	+	NA	rs115598992
cg06439655	chr5	175957367	+	NA	rs13174865
cg06503255	chr5	140053350	-	NA	rs2530242
cg06550200	chr5	1325588	-	NA	NA
cg06605739	chr5	166363534	-	NA	rs59811277
cg06925341	chr5	3454280	+	NA	rs113578710
cg06954638	chr5	180295053	-	NA	rs112728373
cg07281281	chr5	178631497	+	NA	rs72818631
cg07368937	chr5	1882952	-	NA	rs11957344
cg07564088	chr5	95170684	+	rs114507729	NA
cg07607126	chr5	158527469	+	NA	rs113122010
cg07628577	chr5	140772408	-	NA	NA
cg07774765	chr5	180487084	+	NA	rs10434808
cg07856741	chr5	178157809	-	NA	rs66947564
cg08224160	chr5	178411787	-	NA	rs79615824
cg08269900	chr5	126565042	-	NA	rs148820415
cg08299223	chr5	1049840	+	NA	rs73026779
cg08473240	chr5	1227100	+	NA	rs113579894
cg08490107	chr5	171774272	+	NA	rs111572530
cg08508887	chr5	79605859	-	NA	rs2161093
cg08602173	chr5	126000303	-	NA	rs75976924
cg08680868	chr5	205319	-	NA	rs6884639
cg08929612	chr5	1320685	-	NA	rs142470942
cg09044498	chr5	2564676	-	NA	rs9284961
cg09088965	chr5	140573438	-	NA	rs610836
cg09141300	chr5	30346020	+	rs186737561	NA
cg09154933	chr5	177891221	-	NA	rs142165536
cg09165004	chr5	55117749	+	NA	rs115415875
cg09478603	chr5	421454	+	NA	rs11741954
cg09660894	chr5	14358043	-	NA	rs58897996
cg09856068	chr5	170878246	+	NA	rs142469471
cg09871980	chr5	153418446	+	NA	rs115384246
cg10202835	chr5	25190672	+	NA	rs55966917
cg10838500	chr5	1393877	-	NA	rs6876890
cg10864187	chr5	141082014	+	NA	rs62379379
cg10936233	chr5	133508985	+	NA	rs80085655
cg10959673	chr5	118852883	-	NA	rs57218593
cg11016764	chr5	171476587	-	NA	rs75789481
cg11256764	chr5	180085446	-	NA	rs62405373
cg11257741	chr5	40438831	-	NA	rs6866711
cg11258628	chr5	65692430	-	NA	rs111850312
cg11405538	chr5	3177877	+	rs251833	NA
cg11490076	chr5	180375511	+	NA	rs2921514
cg11497870	chr5	176037262	+	NA	rs113452809
cg11670122	chr5	31526271	-	NA	rs35969247
cg11697194	chr5	964196	+	NA	rs115638558
cg11702172	chr5	1749342	-	NA	rs73732197
cg11703222	chr5	1913923	+	NA	rs62335829
cg12148899	chr5	98109348	-	NA	rs181230660
cg12176654	chr5	1866426	-	NA	rs62335766
cg12193657	chr5	31533258	+	NA	rs74776069
cg12199425	chr5	90676154	+	rs141323427	NA
cg12336233	chr5	3213176	-	NA	rs62337288
cg12457043	chr5	14456165	-	NA	rs140674600
cg12475092	chr5	84934437	-	NA	rs62359252
cg12513453	chr5	176165781	+	NA	rs74648291
cg12562822	chr5	1219873	-	NA	rs6869718
cg12609607	chr5	178157550	+	NA	rs75617632
cg12610440	chr5	120038247	-	NA	rs187813833
cg12611007	chr5	167960212	+	NA	rs7702445
cg12687157	chr5	68710912	+	NA	rs144270650
cg12841692	chr5	126190529	+	NA	rs10079683
cg12890750	chr5	140097950	-	NA	rs72800935
cg13004587	chr5	180017349	-	NA	NA
cg13325231	chr5	1342170	+	NA	rs147939701
cg13351960	chr5	91213190	-	NA	rs181843353
cg13376768	chr5	1084670	-	NA	rs114013202
cg13667633	chr5	98746281	+	NA	rs115046163
cg13724780	chr5	180237085	+	rs2626813	NA
cg13964746	chr5	535726	+	NA	rs78937525
cg14061270	chr5	178960377	-	NA	rs6601043
cg14068872	chr5	17632536	+	NA	rs35053229
cg14465992	chr5	195790	+	NA	rs114804588
cg14533999	chr5	178564971	+	NA	rs9286045
cg14558566	chr5	141016453	+	NA	rs116146336
cg14604522	chr5	178577570	-	NA	rs35814218
cg15121276	chr5	1318882	+	NA	rs115308077
cg15168497	chr5	391455	-	NA	rs56084054
cg15206500	chr5	136874226	-	NA	rs188060153
cg15413909	chr5	68389238	-	NA	rs28546615
cg15414975	chr5	1866120	-	NA	rs149009602
cg15649828	chr5	134240791	-	NA	rs180747528
cg16021428	chr5	7395395	+	NA	rs35838516
cg16065050	chr5	43000640	-	NA	rs79937344
cg16148317	chr5	2289287	+	NA	rs4866581
cg16169950	chr5	165412	-	NA	rs149630016
cg16200469	chr5	36241644	+	rs189482969	NA
cg16262034	chr5	628091	-	NA	rs76154257
cg16264886	chr5	9725724	+	NA	rs4301203
cg16310579	chr5	178808980	+	NA	rs150017239
cg16371648	chr5	344218	-	NA	rs6887387
cg16455401	chr5	674615	+	NA	rs73730907
cg16570314	chr5	1003099	-	NA	rs12514841
cg16578802	chr5	91495209	+	rs10038084	NA
cg16670809	chr5	5139797	+	NA	rs116016184
cg17013691	chr5	14380323	-	NA	rs154152
cg17233090	chr5	6435003	-	NA	rs75573508
cg17399283	chr5	110406107	-	NA	rs11466735
cg17401179	chr5	400517	+	NA	rs150190353
cg17459023	chr5	140188392	-	NA	rs7707144
cg17543884	chr5	140502918	-	NA	rs61730243
cg17947175	chr5	1003134	-	NA	rs2241971
cg18596616	chr5	173191	-	NA	rs73732942
cg18634090	chr5	177964789	-	NA	rs6888802
cg18666982	chr5	491905	-	NA	rs6870920
cg18678716	chr5	197386	-	NA	rs13172041
cg18758796	chr5	131593413	+	NA	rs181194728
cg18775566	chr5	118853005	-	NA	rs116883002
cg18816122	chr5	164064	-	NA	rs12522265
cg18835078	chr5	140712209	+	NA	rs62378403
cg18843192	chr5	126905427	+	NA	rs139706369
cg19071398	chr5	109168704	-	NA	rs184474192
cg19115205	chr5	5062128	+	NA	rs75560907
cg19687193	chr5	1809712	-	NA	rs3776141
cg19843939	chr5	118691561	+	NA	rs139564712
cg19990229	chr5	54530436	+	NA	rs163105
cg20773211	chr5	74632494	-	NA	rs75353187
cg20946369	chr5	179635540	-	NA	rs80053506
cg21081817	chr5	140562738	+	NA	rs61743469
cg21483735	chr5	72221647	+	NA	rs10060866
cg21741223	chr5	1257903	-	NA	rs34452728
cg22062432	chr5	180634502	+	rs74952059	NA
cg22117193	chr5	150122683	+	NA	rs147772718
cg22504933	chr5	16990305	-	NA	rs62369703
cg22793065	chr5	140503531	-	NA	rs17844417
cg22933020	chr5	77072365	+	NA	rs79158383
cg22979356	chr5	140482012	-	NA	rs13174972
cg23044564	chr5	126853253	-	NA	rs142528962
cg23049142	chr5	3386533	+	NA	rs6867668
cg23279021	chr5	110062343	-	NA	rs17132311
cg23300865	chr5	28799238	+	NA	rs113860468
cg23392359	chr5	78283621	-	NA	rs7701438
cg23457837	chr5	74532835	+	NA	rs190358662
cg23507211	chr5	115800190	+	rs10077506	NA
cg23946663	chr5	3305624	-	NA	rs7718374
cg23987381	chr5	173006447	-	NA	rs10077254
cg24678862	chr5	3595977	-	NA	rs6420041
cg24688721	chr5	179225504	+	NA	rs79572903
cg24740576	chr5	4870142	-	NA	NA
cg25132026	chr5	138740003	-	NA	rs73255297
cg25138752	chr5	1650942	-	NA	rs62335956
cg25149722	chr5	570791	+	NA	rs6555364
cg25224551	chr5	178808997	+	NA	rs12522217
cg25346936	chr5	493613	-	NA	rs75945443
cg25613667	chr5	140044292	+	NA	rs2563335
cg26158634	chr5	77586547	-	NA	rs189084695
cg26189035	chr5	180661257	+	rs185272	NA
cg26209730	chr5	141674650	+	NA	rs75600692
cg26284905	chr5	179128941	+	NA	rs112123775
cg26324978	chr5	76145903	+	NA	rs114235150
cg26710738	chr5	506439	-	NA	rs10475275
cg26924321	chr5	843766	-	NA	rs76685897
cg27078676	chr5	473978	-	NA	rs13354935
cg27620135	chr5	157121043	-	NA	rs11134899
cg00023507	chr6	33276465	-	NA	rs1014779
cg00054409	chr6	31347802	+	NA	rs4713461
cg00210991	chr6	3254119	+	NA	rs115842464
cg00225132	chr6	150390267	-	NA	rs114488259
cg00381684	chr6	31913814	+	NA	rs183629312
cg00438284	chr6	169625604	+	NA	rs76881132
cg00487351	chr6	8102884	-	NA	rs112839011
cg00506859	chr6	55234172	+	NA	rs4712101
cg00579921	chr6	32489991	-	NA	rs144901015
cg00622837	chr6	166421992	-	NA	NA
cg00701530	chr6	31803074	+	NA	rs17201241
cg00919411	chr6	28584078	+	rs114672384	NA
cg00937691	chr6	29796105	+	NA	rs17875399
cg00958550	chr6	1606383	+	NA	rs62390610
cg00978875	chr6	28973497	+	NA	rs77514138
cg01121127	chr6	84140785	-	NA	rs28372715
cg01134358	chr6	10488308	+	NA	rs470660
cg01145140	chr6	166077613	+	NA	rs59551525
cg01158046	chr6	131949403	+	NA	rs112145156
cg01177388	chr6	32812704	+	NA	rs45574138
cg01393340	chr6	14118033	+	NA	rs111804875
cg01745539	chr6	32632331	-	NA	rs148957557
cg01818492	chr6	132129363	+	NA	rs200362492
cg02075405	chr6	31548857	+	rs2229698	NA
cg02157827	chr6	30711805	-	NA	rs3094124
cg02182656	chr6	32029206	+	rs204887	NA
cg02197419	chr6	30042206	-	NA	rs11755372
cg02246922	chr6	29342824	-	NA	rs3749970
cg02478118	chr6	13773541	+	NA	rs148857237
cg02542103	chr6	16217067	-	rs116693834	NA
cg02700348	chr6	66497885	-	NA	NA
cg02724815	chr6	63762988	-	NA	rs79979080
cg02734521	chr6	108326291	-	NA	rs10457175
cg02857604	chr6	1080819	-	NA	rs79970538
cg02930763	chr6	111277263	-	NA	rs12192626
cg02958551	chr6	32975700	+	rs369150	NA
cg03013892	chr6	134954675	+	NA	rs9494009
cg03023189	chr6	168766586	-	NA	rs73038303
cg03157605	chr6	30685409	-	NA	rs9461624
cg03325648	chr6	33136061	+	NA	rs73741509
cg03615605	chr6	167655290	+	NA	rs430161
cg03655023	chr6	37555406	+	NA	rs2776900
cg03686228	chr6	31561515	-	NA	rs9357135
cg03703977	chr6	2939878	-	NA	rs147140977
cg03735531	chr6	32822328	+	NA	rs111240027
cg03796735	chr6	32632643	+	rs1130381	NA
cg03807873	chr6	168597599	-	NA	rs9355056
cg03926206	chr6	32729358	-	NA	rs4947347
cg04099375	chr6	19854719	-	NA	rs185929694
cg04130656	chr6	6606765	-	NA	rs187164554
cg04227238	chr6	29894005	-	rs2517774	NA
cg04314254	chr6	109777049	-	NA	rs138850563
cg04317588	chr6	32632995	+	NA	rs41263828
cg04547488	chr6	11537185	+	NA	rs76112391
cg04691869	chr6	31134175	-	NA	rs3132526
cg04872414	chr6	28956989	-	NA	rs112261226
cg04904346	chr6	449755	+	NA	rs13202954
cg05062939	chr6	32829303	-	NA	rs9276821
cg05246277	chr6	32821365	-	NA	rs57640466
cg05293117	chr6	31371353	-	rs2301750	NA
cg05329576	chr6	5261291	+	NA	rs13191012
cg05341252	chr6	32632715	+	rs9274402	NA
cg05346947	chr6	31164968	+	NA	rs9501074
cg05398487	chr6	8064678	+	rs78771698	NA
cg05431670	chr6	33290873	+	rs3106194	NA
cg05563222	chr6	148880635	+	NA	rs13215903
cg05873359	chr6	29690056	-	NA	rs17875376
cg05967855	chr6	137540632	-	NA	rs17175078
cg05973866	chr6	33244715	-	NA	rs463302
cg05976623	chr6	117694580	-	NA	rs117981656
cg06032479	chr6	32552026	+	NA	rs17886436
cg06091086	chr6	2553610	-	NA	rs6903891
cg06235057	chr6	169277107	-	NA	rs73789483
cg06255955	chr6	32632639	+	rs1071637	NA
cg06316104	chr6	29796985	+	NA	rs1632938
cg06370886	chr6	64742105	+	NA	rs147387637
cg06426293	chr6	159151854	+	NA	rs12524724
cg06448442	chr6	137494919	+	NA	rs11154916
cg06559318	chr6	32526260	+	rs190338122	NA
cg06559364	chr6	33396096	-	NA	rs1106606
cg06591447	chr6	31633495	-	NA	rs3117579
cg06659073	chr6	158589307	+	rs190036901	NA
cg06783737	chr6	26752689	-	NA	NA
cg06819687	chr6	31165567	+	rs3094609	NA
cg06949017	chr6	156651874	-	NA	rs147968078
cg06962628	chr6	170441311	-	NA	rs12198679
cg07061738	chr6	169018830	+	NA	rs79337911
cg07068382	chr6	36947277	+	NA	rs11964265
cg07378405	chr6	87607655	+	NA	rs9450571
cg07480090	chr6	29818230	-	NA	rs9258568
cg07519049	chr6	154830998	-	NA	rs114177745
cg07637123	chr6	5085713	-	NA	NA
cg07818141	chr6	170365525	+	rs12208079	NA
cg07860645	chr6	39815171	-	NA	rs73734920
cg07889003	chr6	32546614	+	NA	rs1064717
cg07984212	chr6	32632957	+	NA	rs9274418
cg08068635	chr6	2999962	-	NA	NA
cg08162948	chr6	32374184	+	NA	rs117211596
cg08173660	chr6	90602936	-	NA	rs9362698
cg08245665	chr6	31324024	+	NA	rs9266144
cg08258782	chr6	29987727	+	NA	rs114166469
cg08304101	chr6	29797420	+	NA	rs12722482
cg08414108	chr6	158438202	-	NA	rs878224
cg08415493	chr6	152124815	+	NA	rs117111427
cg08478195	chr6	83073964	-	NA	rs1004020
cg08551976	chr6	88757703	-	NA	rs61738528
cg08578320	chr6	32552039	+	NA	rs150747106
cg08611833	chr6	170862455	+	NA	rs12210836
cg08727352	chr6	33264844	-	NA	rs35149921
cg08742041	chr6	131123672	+	NA	rs191316540
cg08742360	chr6	149019254	-	NA	rs150205378
cg09091941	chr6	225666	-	NA	rs4959597
cg09112760	chr6	29760675	-	rs150137997	NA
cg09139047	chr6	32552042	+	NA	rs183889763
cg09300980	chr6	17601309	-	NA	rs202098492
cg09346871	chr6	33801183	-	NA	rs62397590
cg09378448	chr6	170268749	-	rs62422552	NA
cg09483891	chr6	29855977	-	NA	rs7768484
cg09534243	chr6	107349277	+	rs111504202	NA
cg09535358	chr6	29911295	-	NA	rs41559916
cg09588770	chr6	31324941	-	NA	rs114038515
cg09591041	chr6	30068471	-	NA	rs74530165
cg09682426	chr6	168901167	+	NA	rs73272973
cg09703840	chr6	170481933	-	NA	rs34645674
cg09745812	chr6	140320792	-	NA	rs148136157
cg09825575	chr6	31465556	-	NA	NA
cg09887862	chr6	161694613	+	rs6914451	NA
cg09897374	chr6	28584076	+	NA	rs114672384
cg09949906	chr6	32552350	-	NA	rs28724124
cg09954723	chr6	28317714	-	NA	rs9468346
cg10122103	chr6	169286588	+	rs144434750	NA
cg10140190	chr6	31588707	-	NA	rs193025229
cg10167891	chr6	74007703	-	NA	rs10455274
cg10168930	chr6	31165652	+	NA	rs141785140
cg10180404	chr6	32632334	-	NA	rs143732234
cg10428733	chr6	44359274	+	NA	rs9462987
cg10467968	chr6	31862499	-	NA	rs9267662
cg10542672	chr6	31325136	+	NA	rs147995479
cg10591408	chr6	30988817	+	NA	rs185609320
cg10672567	chr6	160023927	+	NA	rs114979146
cg10674393	chr6	168135848	+	NA	rs2784887
cg10690152	chr6	31698089	+	rs805304	NA
cg10714510	chr6	32729465	+	NA	rs199858328
cg10816127	chr6	30685626	+	NA	rs116737948
cg10854295	chr6	168709992	-	NA	rs114904246
cg10886493	chr6	29911036	-	NA	rs9260152
cg10983013	chr6	170816044	+	NA	rs13217777
cg11010528	chr6	29894813	+	NA	rs61249749
cg11068217	chr6	30108946	+	NA	rs114380932
cg11109139	chr6	170554002	-	NA	rs3012431
cg11250301	chr6	157322468	-	NA	rs62422647
cg11291305	chr6	16413624	+	NA	rs7770062
cg11336389	chr6	74282434	+	NA	rs184104661
cg11437465	chr6	33036958	+	NA	rs2308929
cg11502198	chr6	26597334	+	rs3800302	NA
cg11533881	chr6	29894322	-	NA	rs113429150
cg11702513	chr6	27805937	+	NA	rs146250974
cg11722179	chr6	29911011	-	NA	rs41562213
cg11753155	chr6	29760148	-	NA	rs7764777
cg11773265	chr6	153324487	-	NA	rs4869776
cg11802924	chr6	31466859	-	NA	rs2534669
cg11834106	chr6	31747010	+	NA	rs61730576
cg11885201	chr6	169617030	-	NA	rs9393157
cg11927033	chr6	122793073	-	NA	rs3752576
cg11931646	chr6	31804172	+	NA	rs17207622
cg11993350	chr6	32557404	+	NA	rs9270296
cg12046288	chr6	30181882	-	NA	rs2188100
cg12169875	chr6	29856193	-	NA	rs2245563
cg12248480	chr6	81283368	-	NA	rs4527663
cg12276001	chr6	170062714	+	NA	rs75129247
cg12487147	chr6	33172442	+	NA	rs150495100
cg12539053	chr6	167178830	+	NA	rs117287537
cg12759024	chr6	97372267	-	NA	rs63299862
cg12762763	chr6	27648908	+	NA	rs73385152
cg12893780	chr6	33048752	-	rs118134198	NA
cg12906880	chr6	34294802	+	NA	rs55805389
cg12956567	chr6	30228003	+	NA	rs117266002
cg12960970	chr6	55142260	-	NA	rs12111299
cg13013381	chr6	29600103	-	NA	rs1805056
cg13094146	chr6	75912410	-	NA	rs240362
cg13099644	chr6	32097877	+	rs204892	NA
cg13155295	chr6	31239653	-	NA	rs41560121
cg13224161	chr6	33141279	-	NA	rs2855430
cg13260314	chr6	3900192	+	NA	rs73721439
cg13274644	chr6	32822030	-	NA	NA
cg13349035	chr6	33048310	-	NA	NA
cg13398947	chr6	30418494	+	rs12183946	NA
cg13423887	chr6	32632694	-	NA	rs1130380
cg13501961	chr6	8435883	-	NA	rs3757100
cg13528831	chr6	168482001	+	NA	rs79408639
cg13828097	chr6	31324921	-	NA	rs1050459
cg13850325	chr6	139309169	+	rs116186684	NA
cg13866263	chr6	169092843	-	NA	rs12526206
cg14015851	chr6	31578228	-	NA	rs112210757
cg14022523	chr6	166756177	-	rs2294335	NA
cg14073924	chr6	170238811	+	NA	rs117539939
cg14188106	chr6	32063895	+	NA	rs41270458
cg14237933	chr6	32121611	-	NA	rs17201665
cg14245347	chr6	29856426	-	NA	rs1611614
cg14283756	chr6	31164848	+	NA	rs28362335
cg14305215	chr6	168553478	-	NA	rs116088734
cg14596593	chr6	30419412	-	NA	rs116901763
cg14645244	chr6	32552205	-	NA	rs9269963
cg14651305	chr6	31325003	-	NA	rs148208529
cg14862445	chr6	31633163	-	NA	NA
cg14867071	chr6	28104633	-	NA	rs9380057
cg14989959	chr6	54711471	+	NA	rs10948862
cg15023222	chr6	139309533	+	NA	rs3813333
cg15045771	chr6	30616766	+	NA	rs141632226
cg15152149	chr6	2842139	-	NA	rs386713
cg15321244	chr6	32729643	+	rs762815	NA
cg15323121	chr6	170454773	-	NA	rs12213693
cg15331693	chr6	151373267	-	NA	rs76933627
cg15579816	chr6	166892438	-	NA	rs73253216
cg15680603	chr6	33037413	+	NA	rs116509985
cg15726141	chr6	29856203	-	NA	rs5012015
cg15803065	chr6	29973988	+	NA	rs73725950
cg15832847	chr6	72130647	-	NA	rs9455461
cg15935070	chr6	29944146	-	NA	NA
cg15991478	chr6	29526376	-	NA	rs11970475
cg16087430	chr6	96969667	-	NA	rs9486460
cg16145834	chr6	33282321	-	NA	rs114111424
cg16196211	chr6	27261666	+	NA	rs115666557
cg16251399	chr6	58287822	+	rs9404620	NA
cg16320888	chr6	22356972	+	NA	rs35363281
cg16330849	chr6	10694809	+	rs60333007	NA
cg16392727	chr6	7727270	-	NA	rs111588693
cg16471678	chr6	31944187	-	NA	rs190428357
cg16528341	chr6	139350199	+	NA	rs12196167
cg16629469	chr6	108440603	-	NA	rs4147327
cg16695576	chr6	1606028	-	NA	rs187201000
cg16991886	chr6	11832079	-	NA	rs36026371
cg17079455	chr6	28479666	-	NA	NA
cg17165028	chr6	31324227	+	NA	rs4999716
cg17316649	chr6	32552016	+	NA	rs17880973
cg17441804	chr6	29714059	-	NA	rs1633087
cg17845669	chr6	470823	-	NA	rs72833991
cg17929630	chr6	30038712	+	NA	rs9261291
cg17937620	chr6	170562522	+	NA	rs3012424
cg17985029	chr6	133561647	+	rs76680290	NA
cg17995965	chr6	139695593	-	NA	rs1804687
cg18083404	chr6	14283006	-	NA	NA
cg18106971	chr6	29911028	-	NA	rs9260150
cg18188328	chr6	15505094	-	NA	rs12214771
cg18393173	chr6	34856135	+	rs4646914	NA
cg18421429	chr6	89673507	+	rs150429276	NA
cg18712897	chr6	136571738	+	NA	rs78717551
cg18741404	chr6	29894253	-	NA	rs434684
cg18788749	chr6	170500661	-	NA	rs6922591
cg18845950	chr6	31276434	-	NA	rs9264962
cg18889437	chr6	42947671	-	NA	rs113827100
cg18904554	chr6	73915866	-	NA	rs13204079
cg18962702	chr6	158630878	-	NA	rs181801546
cg19009469	chr6	166712525	-	NA	rs7453424
cg19162300	chr6	33860869	+	NA	rs141722315
cg19166009	chr6	28831873	+	NA	rs114302265
cg19216286	chr6	33028348	-	NA	rs139479934
cg19267551	chr6	32064161	+	NA	rs118086587
cg19475903	chr6	39271655	-	NA	rs7451024
cg19499998	chr6	160680213	-	NA	rs60249401
cg19517108	chr6	168812624	-	NA	rs9346547
cg19814520	chr6	118969331	-	NA	rs12215456
cg19865561	chr6	31465898	-	NA	rs2516498
cg19997861	chr6	31526079	-	NA	rs184070214
cg20006652	chr6	142238173	-	NA	rs4642496
cg20119745	chr6	30039239	+	NA	rs2301753
cg20223237	chr6	33048735	-	NA	rs118134198
cg20293650	chr6	16180549	+	NA	rs60666208
cg20332088	chr6	169713842	-	NA	rs12174742
cg20444604	chr6	30457552	+	NA	rs17875369
cg20481824	chr6	30043779	-	NA	rs3807032
cg20506807	chr6	170547656	-	NA	rs144036564
cg20706766	chr6	33589030	-	rs35329444	NA
cg20807872	chr6	2999964	-	NA	rs143236381
cg20877587	chr6	166868856	-	NA	rs12209440
cg20921096	chr6	31621094	-	NA	rs805298
cg20949502	chr6	503807	-	NA	rs78275601
cg20991095	chr6	41863098	+	NA	rs112459589
cg21073020	chr6	169013732	+	NA	rs61369672
cg21134859	chr6	53228363	-	NA	rs75016326
cg21139325	chr6	32729470	+	NA	rs201740281
cg21184204	chr6	29857521	+	NA	rs1611625
cg21232488	chr6	30079203	-	NA	rs117010400
cg21236501	chr6	31846899	-	NA	rs114951054
cg21339923	chr6	27636378	-	NA	rs78149975
cg21384857	chr6	16069623	-	NA	rs12661683
cg21526238	chr6	144329672	-	NA	rs77574073
cg21635413	chr6	134274298	+	rs113696984	NA
cg21874202	chr6	31649149	+	NA	rs9267535
cg21917763	chr6	6811759	+	NA	rs58224009
cg21952119	chr6	31685392	+	NA	rs118062293
cg22025232	chr6	29894874	-	NA	rs439058
cg22025250	chr6	30876152	-	NA	rs1052693
cg22148695	chr6	168842940	-	NA	rs77110153
cg22184136	chr6	30038720	+	NA	rs117614998
cg22216355	chr6	83777339	-	NA	rs73481076
cg22233843	chr6	32632565	-	NA	rs139172132
cg22252424	chr6	55104866	+	NA	rs144888598
cg22362377	chr6	104894401	+	NA	rs143846324
cg22477331	chr6	13328902	-	NA	rs112251927
cg22482142	chr6	9811285	+	NA	rs146982951
cg22489198	chr6	32368482	-	NA	rs112748105
cg22627029	chr6	32520615	+	NA	rs66712869
cg22659230	chr6	29944823	+	NA	rs2735072
cg22671410	chr6	29895031	-	NA	rs438610
cg22729317	chr6	32212963	+	NA	rs74571000
cg22772440	chr6	150716612	+	NA	rs73617694
cg22814023	chr6	29556225	+	NA	rs61997184
cg22947402	chr6	52690013	-	NA	rs111906843
cg23025244	chr6	31622347	-	NA	rs74890500
cg23365293	chr6	32489984	-	NA	rs111522006
cg23650606	chr6	53410036	-	NA	rs17883901
cg23853861	chr6	10720455	+	NA	rs138844032
cg23871533	chr6	28834322	-	rs11759525	NA
cg23932846	chr6	31165843	-	NA	rs114141192
cg23945725	chr6	135818818	+	NA	rs113052089
cg23996000	chr6	157721067	-	rs143984122	NA
cg24006662	chr6	3157781	+	NA	rs3734491
cg24018948	chr6	32800412	+	NA	rs1800454
cg24059677	chr6	26572124	+	NA	rs113222262
cg24091270	chr6	29894908	-	NA	rs9259826
cg24471073	chr6	28725620	-	NA	rs59475656
cg24493925	chr6	100644677	+	NA	rs117339037
cg24638099	chr6	32526027	-	NA	rs150543195
cg24646529	chr6	30689576	-	NA	rs145807661
cg24677444	chr6	30140366	+	rs149454547	NA
cg24926253	chr6	110799072	-	NA	rs72939948
cg24948492	chr6	92721790	+	NA	rs113706204
cg25473981	chr6	34433676	-	NA	NA
cg25578822	chr6	32937381	-	NA	rs73409610
cg25600692	chr6	55775590	-	NA	rs7773558
cg25917621	chr6	33085031	-	rs3129293	NA
cg25966300	chr6	169027218	-	NA	rs116274530
cg25983677	chr6	31367838	+	NA	rs2596541
cg26074202	chr6	30227912	+	NA	rs9261629
cg26128383	chr6	31239158	+	rs9264663	NA
cg26262746	chr6	1515580	-	NA	rs113106998
cg26286154	chr6	168757292	-	NA	rs115282405
cg26375284	chr6	29855401	+	NA	rs2734949
cg26502127	chr6	29943056	+	NA	rs58031868
cg26509031	chr6	167313144	+	NA	rs62436400
cg26540054	chr6	17600348	-	NA	rs80204803
cg26544072	chr6	29795992	+	NA	rs1130355
cg26701785	chr6	158448455	+	NA	rs11970715
cg26758386	chr6	101605940	+	NA	rs140706167
cg26793354	chr6	32036449	-	NA	rs3749963
cg26797797	chr6	166186104	+	NA	rs73261211
cg26846810	chr6	31371071	-	NA	rs59440261
cg27020349	chr6	144643175	+	NA	rs6911171
cg27059713	chr6	52694171	-	NA	rs114372463
cg27064063	chr6	117869287	+	rs138240393	NA
cg27083466	chr6	168417061	-	NA	rs78904044
cg27117243	chr6	30723079	-	NA	rs34306534
cg27231806	chr6	168972210	-	NA	rs116175214
cg27248041	chr6	93992464	+	NA	rs114114915
cg27360593	chr6	65099958	+	NA	rs146481334
cg27414868	chr6	29648564	-	NA	rs2747431
cg00035398	chr7	158656620	-	rs188457815	NA
cg00071274	chr7	2313925	+	NA	rs111881583
cg00243166	chr7	155437171	-	NA	rs7796579
cg00287122	chr7	140103756	-	NA	rs5021205
cg00348551	chr7	1177965	-	NA	rs73672520
cg00459992	chr7	158819232	+	NA	rs114389918
cg00668619	chr7	105332279	+	NA	rs62487040
cg00963942	chr7	116638247	-	NA	rs191426528
cg01137907	chr7	56879374	-	rs79479611	NA
cg01176516	chr7	63506148	+	rs117963191	NA
cg01275669	chr7	47294004	+	rs4131562	NA
cg01438619	chr7	155793875	+	NA	rs73737779
cg01509427	chr7	6977556	+	NA	rs62441251
cg01552275	chr7	2654530	+	NA	rs117200114
cg01754178	chr7	157507610	-	NA	NA
cg01824316	chr7	75154705	-	NA	rs74927085
cg02004401	chr7	2768561	-	NA	rs11354
cg02041497	chr7	132300110	+	rs74941834	NA
cg02066813	chr7	57247707	+	NA	rs113670403
cg02067771	chr7	128543398	-	NA	rs74422342
cg02133224	chr7	54827052	+	NA	rs113189971
cg02181559	chr7	152549172	-	NA	rs77620966
cg02184535	chr7	55409237	+	NA	rs113955024
cg02232396	chr7	77428768	-	NA	rs193277911
cg02448481	chr7	46202794	-	NA	rs1552364
cg02452209	chr7	158060901	-	NA	rs116571191
cg02505126	chr7	129845202	+	NA	rs62491980
cg02588321	chr7	22485037	+	NA	rs28687791
cg02665297	chr7	5270984	-	NA	NA
cg02788633	chr7	1483537	-	NA	rs73276567
cg02998155	chr7	84879464	+	NA	rs13309665
cg03063277	chr7	937827	-	NA	rs62430818
cg03097114	chr7	155679586	-	NA	rs114435477
cg03105681	chr7	157671859	-	NA	rs140992624
cg03150622	chr7	143105826	-	NA	NA
cg03227775	chr7	2972073	+	rs1636167	NA
cg03333893	chr7	211878	+	NA	rs76057143
cg03461361	chr7	83624353	-	NA	rs6963205
cg03577660	chr7	54826928	-	NA	rs2709289
cg03651427	chr7	149157076	+	NA	rs187284272
cg03749599	chr7	66237581	+	NA	rs76851086
cg03781731	chr7	73256416	-	NA	rs73702580
cg03878515	chr7	1250896	+	NA	rs116496745
cg03906697	chr7	5395900	-	NA	rs7780947
cg04105014	chr7	105753547	-	NA	rs114181097
cg04368789	chr7	2904671	+	NA	rs1183079
cg04383038	chr7	64671875	-	NA	rs146183654
cg04453501	chr7	533963	-	NA	rs113009748
cg04470905	chr7	3340866	-	NA	rs184390056
cg04481077	chr7	817454	-	NA	rs4721019
cg04817271	chr7	149571094	+	NA	rs79377053
cg04859886	chr7	1590647	-	NA	rs10279974
cg04952061	chr7	143120501	-	NA	NA
cg04978343	chr7	38315971	-	NA	rs35130602
cg05009018	chr7	129988797	+	NA	rs77377787
cg05069835	chr7	76139338	+	NA	rs73703188
cg05164449	chr7	157561593	-	NA	rs73165835
cg05282889	chr7	38296393	-	NA	rs28556321
cg05340744	chr7	158598765	-	NA	rs111898647
cg05426601	chr7	130019715	+	NA	rs111500524
cg05504125	chr7	89783680	-	NA	rs190043647
cg05505627	chr7	12443542	-	NA	rs62448595
cg05569854	chr7	97923751	+	NA	rs116936580
cg05913555	chr7	158158760	-	NA	rs112112208
cg06074547	chr7	6861742	+	NA	rs4720684
cg06078612	chr7	142370592	-	NA	rs4726548
cg06152586	chr7	157890659	+	NA	rs114111041
cg06352730	chr7	47621692	-	NA	rs190269449
cg06459492	chr7	1641837	+	NA	rs192174305
cg06652850	chr7	107384126	-	NA	rs739518
cg06692606	chr7	83624487	+	NA	rs6964605
cg06717137	chr7	153012895	+	NA	rs184593904
cg06739004	chr7	99751594	-	NA	rs111773951
cg06950937	chr7	1976263	-	NA	rs2280552
cg07034700	chr7	137766315	+	NA	rs151021300
cg07115848	chr7	161644	+	NA	rs73671737
cg07227187	chr7	63652720	+	NA	rs112679251
cg07269364	chr7	157335467	-	NA	rs115381414
cg07300502	chr7	6144308	+	NA	rs61753115
cg07301377	chr7	7576090	+	NA	rs115332627
cg07315018	chr7	130131916	-	NA	rs116603785
cg07375964	chr7	16439254	+	NA	rs73071098
cg07377288	chr7	102004298	+	rs73712465	NA
cg07513446	chr7	45128474	+	NA	rs192600763
cg07582133	chr7	86974950	+	NA	rs74904447
cg07600623	chr7	158533890	+	NA	rs78357128
cg07722774	chr7	155915607	-	NA	rs77471862
cg07992633	chr7	78194196	+	NA	rs148382527
cg08017787	chr7	158182836	+	NA	rs57972912
cg08024992	chr7	2133441	-	NA	NA
cg08067352	chr7	33102463	+	rs72555719	NA
cg08166019	chr7	1264549	-	NA	rs190261164
cg08242024	chr7	157551111	-	NA	rs78018025
cg08301459	chr7	117824040	+	NA	rs116997921
cg08524483	chr7	5085471	+	rs112203673	NA
cg08580268	chr7	150038502	-	NA	rs11982773
cg08757028	chr7	41189021	+	NA	rs117057686
cg08771408	chr7	154677084	+	NA	rs75942666
cg08850310	chr7	97472459	+	NA	rs13227012
cg09190579	chr7	79763888	+	NA	rs73149535
cg09303484	chr7	152700764	+	NA	rs521475
cg09362578	chr7	2775902	+	NA	rs59828898
cg09371409	chr7	1632025	-	NA	rs11760415
cg09412369	chr7	89964071	+	NA	rs34884079
cg09417740	chr7	22072273	+	NA	rs1730898
cg09511477	chr7	99964511	-	NA	rs74540424
cg09537553	chr7	962492	+	NA	rs191078567
cg09567953	chr7	4536864	+	NA	rs10951585
cg09619488	chr7	155817478	-	NA	rs117101565
cg09697999	chr7	733198	-	NA	rs115333110
cg09727210	chr7	2962240	-	NA	rs3735130
cg09792732	chr7	1423940	-	NA	NA
cg09848638	chr7	733065	+	NA	rs114607545
cg09920531	chr7	157533168	+	NA	rs2366830
cg09973371	chr7	155920156	-	NA	rs80251137
cg09987243	chr7	56896000	-	rs143278672	NA
cg10020612	chr7	33149255	-	NA	rs117871222
cg10028823	chr7	1952561	+	NA	rs59729366
cg10100352	chr7	75947472	-	NA	rs2080009
cg10127554	chr7	705435	-	NA	rs111525358
cg10169462	chr7	155079311	+	NA	rs145941773
cg10213114	chr7	98885577	-	NA	rs61745730
cg10419295	chr7	1303448	+	NA	rs112568645
cg10887386	chr7	64700309	-	NA	rs114312897
cg10989138	chr7	32111001	-	NA	rs7779058
cg10989862	chr7	62809331	+	NA	rs114809020
cg11353647	chr7	158243730	+	NA	rs117474008
cg11367354	chr7	96651983	-	NA	NA
cg11412070	chr7	64197109	+	NA	rs61739917
cg11414017	chr7	1451205	-	NA	rs151021881
cg11447650	chr7	148036419	-	NA	rs112501417
cg11464436	chr7	792090	+	NA	rs4400294
cg11532182	chr7	834669	-	NA	rs139178665
cg11623476	chr7	2566027	+	NA	rs12700028
cg11642199	chr7	780367	-	NA	rs4720773
cg11769349	chr7	1622775	+	NA	rs4725236
cg11778146	chr7	89841217	-	NA	rs194504
cg11789684	chr7	141251045	+	rs7795885	NA
cg11849573	chr7	150119075	-	NA	rs2888635
cg11896151	chr7	223592	-	NA	rs28429612
cg11995374	chr7	1663600	-	NA	rs73040506
cg12012581	chr7	194748	+	NA	rs113245539
cg12302407	chr7	5938204	+	NA	rs181359422
cg12337622	chr7	158050413	+	NA	rs113398642
cg12339133	chr7	1031174	+	NA	rs145670316
cg12342520	chr7	1393991	+	NA	rs117244230
cg12344373	chr7	1398209	+	NA	rs142761927
cg12510271	chr7	105929558	+	NA	rs35387655
cg12546355	chr7	155333337	-	NA	rs11533868
cg12653649	chr7	150756397	+	NA	rs77598185
cg12659570	chr7	43356862	+	NA	rs6969378
cg12710220	chr7	151423672	-	NA	rs116088319
cg12738248	chr7	5156928	-	NA	rs55658538
cg12742395	chr7	156917722	-	rs76816665	NA
cg12967413	chr7	2250333	-	NA	rs73041353
cg12996161	chr7	79368937	+	NA	rs75670200
cg13085030	chr7	1090504	-	NA	rs12701713
cg13158641	chr7	22071351	-	NA	rs144806379
cg13160627	chr7	211932	+	NA	rs28421120
cg13206201	chr7	155715135	+	NA	rs62481745
cg13279926	chr7	157464161	-	NA	rs887005
cg13285893	chr7	55322933	+	NA	rs6949870
cg13335863	chr7	57509438	+	NA	rs57439334
cg13467412	chr7	100027339	-	NA	rs74460138
cg13501951	chr7	156400310	+	NA	rs73503310
cg13560068	chr7	99070416	+	NA	rs145602524
cg13703663	chr7	2765455	+	NA	rs78468528
cg13727108	chr7	1590840	+	NA	rs13229227
cg13793093	chr7	137531952	+	NA	rs34309725
cg13956086	chr7	2434521	+	NA	rs1978169
cg13957198	chr7	559649	+	NA	rs143598722
cg14033997	chr7	12250938	+	NA	rs111783004
cg14079359	chr7	231526	-	NA	rs35995109
cg14215702	chr7	155252317	+	NA	rs115364563
cg14228300	chr7	45961074	+	NA	rs2854744
cg14242269	chr7	158770159	-	rs6459916	NA
cg14267667	chr7	138601707	+	rs2354336	NA
cg14315083	chr7	86688441	+	NA	rs115623385
cg14356608	chr7	19184257	+	NA	rs117211724
cg14445507	chr7	152890360	-	NA	NA
cg14775114	chr7	93520036	-	NA	rs80033823
cg15003182	chr7	50535920	-	NA	NA
cg15068552	chr7	130130203	+	NA	rs73724324
cg15178540	chr7	120969768	+	NA	rs2908004
cg15269194	chr7	121036118	+	rs138090420	NA
cg15464485	chr7	1114381	-	NA	rs10252234
cg15574437	chr7	2019874	-	NA	rs12668156
cg15650227	chr7	33945201	-	NA	rs75295552
cg15676129	chr7	156880711	-	NA	rs73743726
cg15935227	chr7	157934685	+	NA	rs56167747
cg15996284	chr7	156296906	-	NA	rs77934210
cg16068431	chr7	157414294	+	NA	rs34179692
cg16178271	chr7	1948755	-	NA	rs35582663
cg16223967	chr7	634037	+	NA	rs10248383
cg16386242	chr7	181579	-	NA	rs7812269
cg16387021	chr7	99486165	-	NA	rs143345600
cg16390570	chr7	100860924	-	NA	NA
cg16459491	chr7	32535453	+	NA	rs113120352
cg16460164	chr7	124120931	+	NA	rs12666460
cg16516272	chr7	149484798	+	NA	rs62490656
cg16589950	chr7	515755	-	NA	rs140976488
cg16600257	chr7	76029759	+	NA	rs73361550
cg16608772	chr7	140102894	-	NA	rs73163249
cg16627911	chr7	157867015	-	NA	rs76293558
cg17063731	chr7	107292657	+	NA	rs138819645
cg17063962	chr7	91808500	+	rs10231350	NA
cg17334266	chr7	158050952	+	NA	rs62479643
cg17533797	chr7	1120003	+	NA	rs10273854
cg17593934	chr7	1970648	-	NA	rs62442913
cg17653519	chr7	2538602	+	NA	rs4721739
cg17702455	chr7	28058989	-	NA	rs146606360
cg17714861	chr7	151423659	-	NA	rs4725425
cg18005547	chr7	152559095	-	NA	rs73490986
cg18014246	chr7	644417	-	NA	rs12720020
cg18097325	chr7	148904912	+	NA	rs112786656
cg18237047	chr7	5276991	-	NA	rs73048069
cg18260823	chr7	67554611	-	NA	rs10268974
cg18294109	chr7	1586056	+	NA	rs73287404
cg18315976	chr7	936456	-	NA	rs80025875
cg18319941	chr7	64894861	+	NA	rs28376767
cg18331135	chr7	127232254	+	NA	rs72607743
cg18353405	chr7	148764182	-	NA	rs62507485
cg18386942	chr7	72936902	+	NA	rs62466263
cg18519774	chr7	156889207	-	NA	rs74486346
cg18547667	chr7	36803831	+	NA	rs114275063
cg18616228	chr7	128294405	+	NA	rs60117311
cg18880543	chr7	151490626	+	NA	rs80211409
cg19054158	chr7	1099421	-	NA	rs183744470
cg19263161	chr7	1144982	+	NA	rs10241242
cg19322825	chr7	2293492	-	NA	rs191867981
cg19329121	chr7	95226035	-	NA	rs35903871
cg19390244	chr7	132300084	+	NA	rs77156685
cg19453472	chr7	1139076	-	NA	rs34062359
cg19476741	chr7	226959	-	NA	rs78297993
cg19541247	chr7	151491573	-	NA	rs62478218
cg19592502	chr7	80520597	-	NA	rs79182896
cg19877741	chr7	644219	+	NA	rs144615544
cg19932792	chr7	95401737	-	NA	rs73708571
cg20223687	chr7	158059142	-	NA	rs112087607
cg20328736	chr7	12609934	-	NA	rs77868019
cg20338397	chr7	155916316	+	rs11983554	NA
cg20550012	chr7	157370486	-	NA	rs123779
cg20654733	chr7	157692857	-	NA	rs77667698
cg20696049	chr7	157551890	+	NA	rs115401479
cg20735369	chr7	23625855	+	NA	rs77759499
cg20775553	chr7	77165979	+	NA	rs117722248
cg20796544	chr7	75253334	+	NA	rs7793389
cg20914341	chr7	137276292	-	NA	rs697598
cg20936695	chr7	66093774	+	NA	rs139497775
cg20937101	chr7	186433	+	NA	rs116464829
cg20937750	chr7	50444039	+	NA	rs74412507
cg20944647	chr7	64974953	-	NA	rs114907825
cg20991341	chr7	139814732	+	NA	rs188254921
cg21078077	chr7	997617	+	NA	rs75180717
cg21097820	chr7	154451991	+	NA	rs61589586
cg21118618	chr7	129428725	-	NA	rs74616825
cg21163327	chr7	152564073	-	NA	rs112659603
cg21266314	chr7	100493710	+	NA	rs17884589
cg21388345	chr7	4830295	-	NA	rs73305392
cg21501305	chr7	157280713	+	NA	rs193037458
cg21555445	chr7	785959	+	NA	rs188310461
cg21787755	chr7	2434468	+	NA	rs78687971
cg21885112	chr7	150026567	+	NA	rs143824199
cg22109827	chr7	30727326	-	NA	rs255098
cg22162478	chr7	128294794	+	NA	rs182732278
cg22173481	chr7	56871573	+	NA	rs183032669
cg22211058	chr7	44259684	-	NA	rs77158048
cg22336754	chr7	154698814	+	NA	rs79862162
cg22433798	chr7	589354	+	NA	rs77752769
cg22491459	chr7	1481982	-	NA	rs4075307
cg22661775	chr7	8343477	-	NA	rs149284144
cg22885136	chr7	63041232	-	NA	rs150982804
cg22902288	chr7	925032	+	NA	rs7785205
cg22941054	chr7	150871421	+	NA	rs77351389
cg22962698	chr7	150497496	-	NA	rs115946508
cg22963468	chr7	75796235	+	NA	rs56343450
cg22970496	chr7	194081	-	NA	rs10266785
cg23144994	chr7	141431499	+	NA	rs117679384
cg23233802	chr7	44325483	+	NA	rs143118379
cg23273453	chr7	43966159	-	NA	NA
cg23298443	chr7	158818164	+	NA	rs12113506
cg23299133	chr7	137531697	+	NA	rs117303154
cg23370710	chr7	47354947	-	NA	rs6964508
cg23472171	chr7	75051188	-	NA	rs171040
cg23521794	chr7	87896011	+	NA	rs7803942
cg23737809	chr7	86839059	-	NA	rs148105370
cg23749005	chr7	158362339	-	NA	rs35965629
cg23784160	chr7	2260593	+	NA	rs7800224
cg23896431	chr7	937950	-	NA	NA
cg24026092	chr7	90269243	+	NA	rs17865024
cg24100357	chr7	1311498	+	NA	rs13226317
cg24120210	chr7	4876057	-	NA	rs3763384
cg24136385	chr7	1054092	+	NA	rs74768298
cg24185656	chr7	2643340	-	NA	rs4721866
cg24543015	chr7	77669697	+	rs3807781	NA
cg24604127	chr7	157886926	+	NA	rs60719921
cg24899294	chr7	1481343	-	NA	rs148888763
cg25175370	chr7	2595131	+	NA	rs117219938
cg25319656	chr7	157933750	+	NA	rs115526957
cg25326289	chr7	158769805	-	NA	rs114602536
cg25336926	chr7	90894102	-	NA	rs2232158
cg25467336	chr7	2757616	-	NA	NA
cg25588093	chr7	65447242	-	NA	rs2279904
cg25732800	chr7	6990107	+	NA	rs57363402
cg25744355	chr7	1889299	-	NA	rs73046339
cg25831233	chr7	102119529	+	NA	rs189697459
cg25909532	chr7	158821175	+	NA	rs1062610
cg25933015	chr7	33258912	+	NA	rs141087686
cg25969728	chr7	100286434	+	NA	rs62483567
cg26204448	chr7	1962212	-	NA	rs141400847
cg26225655	chr7	72418968	-	NA	rs147187722
cg26532930	chr7	1137659	+	NA	rs11973086
cg26547894	chr7	154469937	+	NA	rs113349166
cg26559707	chr7	47367816	-	NA	NA
cg26606589	chr7	64403082	-	NA	rs79314686
cg26809926	chr7	138139745	+	NA	rs149000820
cg26818735	chr7	19156621	+	NA	rs202235694
cg26831706	chr7	101007072	-	NA	rs115011360
cg26859186	chr7	157351708	+	NA	rs115042995
cg26960543	chr7	3256369	-	NA	rs73297062
cg26999360	chr7	158336049	+	NA	rs112153710
cg27045724	chr7	128379208	-	NA	rs7795071
cg27161374	chr7	212585	-	NA	rs62430288
cg27202779	chr7	3020536	+	NA	rs79797575
cg27286614	chr7	2050401	+	NA	rs11771625
cg27468880	chr7	965995	+	NA	rs28708384
cg27643919	chr7	38217582	+	NA	rs6973613
cg00029583	chr8	1443908	-	NA	rs115612216
cg00062119	chr8	30769864	+	NA	rs113093108
cg00132623	chr8	96281491	-	NA	rs61995709
cg00152340	chr8	144297019	-	NA	rs78123380
cg00178785	chr8	79263063	+	NA	rs114926095
cg00441932	chr8	22480583	-	NA	rs112387087
cg00637791	chr8	7874997	-	NA	rs184433819
cg00673208	chr8	128798083	-	NA	NA
cg00773700	chr8	144557035	-	NA	rs11136297
cg01453458	chr8	41551461	-	NA	rs35964634
cg01652021	chr8	143851375	-	NA	rs4506190
cg01833044	chr8	1759492	+	NA	rs112268657
cg01857591	chr8	81083836	+	NA	rs143124431
cg01981230	chr8	37594125	-	NA	rs112956462
cg02118671	chr8	143660412	-	NA	rs13273410
cg02290578	chr8	1579108	-	NA	rs4876112
cg02411937	chr8	42575546	+	NA	rs76775005
cg02671915	chr8	120246491	+	NA	rs183719498
cg02677286	chr8	1051703	+	NA	rs191758449
cg02938066	chr8	145657956	-	NA	NA
cg03027179	chr8	69242974	-	NA	rs116317841
cg03070856	chr8	2130120	-	NA	rs2618820
cg03078816	chr8	143361320	+	NA	rs28653024
cg03284050	chr8	1207238	+	NA	rs75700374
cg03372209	chr8	135725058	+	NA	rs71528372
cg03471999	chr8	1655752	+	NA	rs145293491
cg03492874	chr8	145649623	+	rs2928378	NA
cg03660096	chr8	1970040	-	NA	rs150127679
cg03954425	chr8	87520894	-	NA	rs68008113
cg04101960	chr8	923511	-	NA	rs113247219
cg04225592	chr8	950478	+	NA	rs10090397
cg04247530	chr8	144997355	-	NA	rs62641755
cg04459447	chr8	135487401	-	NA	rs67923642
cg04639241	chr8	129031355	+	NA	rs57415495
cg04681752	chr8	11660614	+	NA	rs1497042
cg04926329	chr8	1771561	-	NA	rs28528841
cg05247305	chr8	11537762	-	NA	rs77651912
cg05570806	chr8	2060933	-	NA	rs60704244
cg05836951	chr8	77594834	+	NA	rs56678897
cg05891136	chr8	2014195	-	NA	rs13258621
cg05892329	chr8	141034325	+	NA	rs76266152
cg06002687	chr8	80783997	-	NA	rs17456596
cg06043048	chr8	43132256	-	NA	rs13269300
cg06243675	chr8	11801365	+	NA	rs73195031
cg06444891	chr8	141348866	+	NA	rs112013278
cg06445561	chr8	142205183	+	NA	rs116492192
cg06526042	chr8	95648491	-	NA	rs116141905
cg06783058	chr8	144692673	+	NA	rs73367300
cg07010946	chr8	30891352	-	NA	rs11574158
cg07139519	chr8	143234741	+	NA	rs76919180
cg07152894	chr8	102373664	-	NA	rs78869151
cg07337005	chr8	297329	-	NA	rs73669328
cg07486230	chr8	144503571	+	NA	rs111265027
cg07772791	chr8	144964817	+	NA	rs57423400
cg07964753	chr8	142112622	-	NA	NA
cg08137669	chr8	143868023	-	NA	rs112432564
cg08228856	chr8	144069849	+	rs4977117	NA
cg08294590	chr8	41909830	-	NA	rs28379498
cg08450085	chr8	10621801	-	NA	rs2033370
cg08458686	chr8	17271340	-	NA	rs6587046
cg08526319	chr8	74888271	-	rs141235801	NA
cg09044665	chr8	4504944	-	NA	rs2617040
cg09267458	chr8	47015425	+	NA	rs117351142
cg09296089	chr8	11993449	-	NA	rs3989687
cg09573895	chr8	66556843	+	NA	rs72666512
cg10040162	chr8	11519182	+	NA	rs73201444
cg10140583	chr8	143868110	+	NA	rs146746060
cg10279794	chr8	143751204	+	rs192540846	NA
cg10281852	chr8	8085532	+	NA	rs189601078
cg10348756	chr8	27348671	-	rs72473929	NA
cg10449087	chr8	29952694	+	rs112147334	NA
cg10646465	chr8	1136127	+	NA	rs78943803
cg10794991	chr8	141537675	+	NA	rs113941680
cg10987126	chr8	139703701	+	NA	rs112392671
cg11047442	chr8	142852219	+	NA	rs9324560
cg11124135	chr8	38032157	-	NA	rs59911155
cg11205696	chr8	144870535	+	NA	rs11136324
cg11231156	chr8	12523087	-	NA	rs34518545
cg11558378	chr8	48100898	+	NA	rs73581097
cg11828070	chr8	110657193	+	rs28726128	NA
cg11973316	chr8	143171182	-	NA	rs7388281
cg12167432	chr8	144668844	-	NA	rs189677305
cg12480843	chr8	74791285	-	NA	rs3808620
cg12794109	chr8	75512186	-	NA	rs13281456
cg12837524	chr8	10339477	-	NA	NA
cg12843874	chr8	144396827	+	rs56904972	NA
cg12863621	chr8	32405195	-	NA	rs34178679
cg13155877	chr8	144766098	-	NA	rs139117869
cg13259095	chr8	1455354	-	NA	rs55836863
cg13285593	chr8	1246442	+	NA	rs111650955
cg13487422	chr8	69655786	-	NA	rs149299730
cg13514538	chr8	144942538	-	NA	rs117131125
cg13674372	chr8	114896516	+	NA	rs10098974
cg13913140	chr8	144823894	+	NA	rs114791939
cg14023453	chr8	99129506	-	NA	rs2071598
cg14267551	chr8	98636775	-	NA	rs61733602
cg14349055	chr8	23104193	-	NA	NA
cg14712846	chr8	38239917	-	rs2978080	NA
cg14863544	chr8	10929105	+	NA	rs113324350
cg14989602	chr8	17013578	-	NA	NA
cg15251140	chr8	8770972	-	NA	rs403245
cg15640339	chr8	2017508	-	NA	rs76840052
cg15653945	chr8	42249265	-	NA	rs7017321
cg15900868	chr8	94845743	-	NA	rs185688220
cg16120147	chr8	143852587	-	NA	rs62525624
cg16561237	chr8	53485704	+	NA	rs145109326
cg16593921	chr8	6693344	+	NA	rs28679691
cg16640691	chr8	82644768	-	NA	rs79561719
cg16788286	chr8	142216031	+	NA	rs144119643
cg16860882	chr8	142285145	+	NA	rs77677087
cg16866567	chr8	38759261	-	rs117064964	NA
cg16882924	chr8	86089232	+	NA	rs76828550
cg17210130	chr8	119561032	+	NA	rs57416344
cg17373649	chr8	669578	-	NA	rs112101055
cg17486429	chr8	141559268	+	NA	rs60474948
cg17583158	chr8	2037874	-	NA	rs2294062
cg17896243	chr8	26123625	+	NA	rs56225671
cg17960703	chr8	356704	+	rs7844398	NA
cg18000391	chr8	145003776	+	NA	rs11136335
cg18283386	chr8	11561728	-	NA	rs61277615
cg18339359	chr8	23423757	-	NA	rs10992
cg18431983	chr8	566323	+	NA	rs74640230
cg18456456	chr8	1848741	+	NA	rs75501525
cg18498090	chr8	1340584	+	NA	rs34213415
cg18617589	chr8	61194108	-	NA	rs191140305
cg18626958	chr8	10464160	-	NA	rs12542071
cg18742346	chr8	57358625	+	NA	rs112583236
cg18813182	chr8	11499692	+	NA	rs2252818
cg18894605	chr8	27737179	+	NA	rs6983356
cg19354523	chr8	1320357	-	NA	rs73528846
cg19663354	chr8	64038810	+	NA	rs12547492
cg19787013	chr8	145737513	-	NA	rs4244610
cg19840493	chr8	142242910	+	rs138275987	NA
cg19895124	chr8	7538130	-	rs56205968	NA
cg20217649	chr8	67835351	+	NA	rs73691154
cg20321086	chr8	62052207	-	NA	rs1367973
cg20540566	chr8	63998327	-	NA	rs191599269
cg20638626	chr8	12523153	+	rs12546921	NA
cg21006256	chr8	1273592	+	NA	rs113046069
cg21281001	chr8	11725306	-	NA	rs139692427
cg21340320	chr8	131000521	+	NA	rs2065410
cg21449229	chr8	142397080	+	NA	rs114434743
cg21547283	chr8	10573804	-	NA	rs79040263
cg21746261	chr8	141464105	-	NA	rs74649267
cg22258045	chr8	145002534	-	NA	NA
cg22270863	chr8	129839439	+	NA	rs143328404
cg22304543	chr8	82530924	+	NA	rs2955024
cg22431861	chr8	103823181	-	NA	rs115422278
cg22601877	chr8	144992076	-	NA	rs73715559
cg22810163	chr8	61591436	-	NA	rs113958504
cg22816462	chr8	6633067	-	NA	rs2912034
cg22860556	chr8	12965298	-	NA	rs62487859
cg22880677	chr8	1772116	-	NA	rs184023382
cg22995724	chr8	144639363	-	NA	rs72691465
cg23045373	chr8	11324048	+	NA	rs138554715
cg23046711	chr8	143662932	+	NA	rs75203867
cg23191702	chr8	142593617	-	NA	rs78979314
cg23281456	chr8	115398676	+	NA	rs6984830
cg23284455	chr8	1380980	+	NA	rs73532668
cg23638455	chr8	142237057	-	NA	rs12544863
cg23712522	chr8	145754850	-	NA	rs115814584
cg23789977	chr8	21155107	-	NA	rs77104723
cg24168083	chr8	144389669	-	NA	rs34952908
cg24538642	chr8	216453	-	NA	rs57090376
cg24645602	chr8	130923773	-	NA	rs151157545
cg24932662	chr8	145700268	-	NA	rs2721177
cg25047485	chr8	145848944	+	NA	rs115423911
cg25074317	chr8	144812633	+	NA	rs118023699
cg25204360	chr8	66033178	+	NA	rs143438353
cg25247409	chr8	143332224	-	NA	rs73364663
cg25325005	chr8	145012748	+	NA	rs7844225
cg25325592	chr8	1439535	+	NA	rs13248530
cg25553128	chr8	12237900	-	NA	rs2739966
cg25601086	chr8	110656394	-	NA	NA
cg25614253	chr8	143561205	-	NA	rs4509377
cg25996553	chr8	13133084	-	NA	NA
cg26221029	chr8	1821860	-	NA	rs7832514
cg26693530	chr8	82433850	+	NA	rs115416369
cg26827533	chr8	22458122	-	NA	rs113064509
cg26881863	chr8	141057460	-	NA	rs78687814
cg27057036	chr8	130997672	+	NA	rs28702583
cg27395654	chr8	42623686	+	NA	rs115773120
cg27454946	chr8	145133526	-	NA	NA
cg27629934	chr8	101905228	-	NA	rs6982352
cg08134337	chr9	110046224	-	NA	NA
cg09813226	chr9	132312784	+	NA	rs114089814
cg11042454	chr9	140135729	+	NA	rs114111292
cg12628746	chr9	69787112	-	NA	rs189209241
cg13409578	chr9	4098735	-	NA	rs76266122
cg13410725	chr9	71200677	+	NA	rs149095639
cg13498087	chr9	79138644	+	NA	rs114992642
cg13568515	chr9	5040816	-	NA	rs62541541
cg13588040	chr9	139943864	-	NA	rs117662508
cg13596370	chr9	137662926	+	NA	rs72774438
cg13613210	chr9	99181598	+	NA	rs144361304
cg13672736	chr9	135114066	+	NA	rs56236217
cg13689028	chr9	135230112	-	NA	rs189200903
cg13738615	chr9	109624741	+	NA	rs75128206
cg13754621	chr9	85372582	+	NA	rs10120209
cg13768445	chr9	86984489	-	NA	rs11140549
cg13769658	chr9	15442613	-	NA	rs150091941
cg13782380	chr9	139228229	-	NA	rs113348562
cg13838843	chr9	140419935	-	NA	rs4962248
cg13854296	chr9	96716209	-	NA	rs73519466
cg13871921	chr9	140076357	-	NA	rs28369482
cg13930651	chr9	139526158	+	NA	rs4880109
cg13932731	chr9	131155026	-	NA	rs78202609
cg14041360	chr9	19471605	-	NA	rs73420082
cg14065720	chr9	140612549	+	NA	rs137924441
cg14082075	chr9	135644622	+	NA	rs73546930
cg14094375	chr9	133306791	+	NA	rs35509713
cg14125403	chr9	93523028	-	NA	rs10993679
cg14129329	chr9	136769545	+	NA	rs10821536
cg14155972	chr9	138990824	+	NA	rs114678208
cg14197156	chr9	139565151	+	NA	rs7846878
cg14204060	chr9	138992626	+	NA	rs55819377
cg14215088	chr9	70402998	-	NA	rs62553876
cg14264159	chr9	138416390	+	rs34145173	NA
cg14292220	chr9	138991848	-	NA	rs75952344
cg14296235	chr9	136182215	-	NA	rs114378792
cg14333779	chr9	137981447	-	NA	rs57813823
cg14353391	chr9	139900184	-	NA	rs111960647
cg14354663	chr9	137997872	-	NA	rs79562240
cg14364797	chr9	132651576	-	NA	rs116529814
cg14368972	chr9	2717146	+	NA	rs9969752
cg14373718	chr9	83274781	-	NA	rs140806989
cg14391770	chr9	976645	+	NA	rs118158644
cg14411670	chr9	137030544	+	NA	rs28452481
cg14439761	chr9	19788317	-	NA	rs112689383
cg14446165	chr9	136833899	+	NA	rs79035929
cg14462893	chr9	137677985	+	NA	rs62571364
cg14465583	chr9	114362289	-	NA	rs80238309
cg14467771	chr9	139019366	+	NA	rs2385377
cg14513031	chr9	124521844	+	NA	rs75358804
cg14538238	chr9	6646386	+	NA	rs114186503
cg20240541	chr9	100174394	-	NA	rs10982012
cg21164300	chr9	136098495	-	NA	rs28546420
cg21171461	chr9	134510884	-	NA	rs80145700
cg21195231	chr9	139240119	-	NA	rs116725045
cg21205771	chr9	137393008	+	NA	rs113162205
cg21211688	chr9	136403935	+	NA	rs1858839
cg21222830	chr9	137966498	-	NA	rs75151598
cg21228642	chr9	71713728	+	NA	rs12115393
cg21245729	chr9	130877638	+	NA	rs75974900
cg00117869	chr10	126198993	+	NA	rs57028053
cg00244894	chr10	73610981	+	NA	rs2070188
cg00294814	chr10	94734881	+	NA	rs10882133
cg00519463	chr10	94352821	-	NA	NA
cg00612515	chr10	134894004	-	NA	rs144784996
cg00657058	chr10	93683597	-	NA	rs148553140
cg00734979	chr10	106004998	-	NA	rs12781137
cg01008433	chr10	3278410	-	NA	rs150265426
cg01261798	chr10	134000034	-	NA	rs185453868
cg01337736	chr10	126489462	+	NA	rs138289063
cg01354455	chr10	3870178	+	rs114349956	NA
cg01365249	chr10	72972769	+	NA	rs61757568
cg02054619	chr10	105992143	+	NA	rs10883986
cg02184092	chr10	64688732	-	NA	rs189281781
cg02190985	chr10	125852191	-	NA	NA
cg02262873	chr10	55651840	+	NA	rs112439564
cg02309026	chr10	855060	-	NA	rs2892159
cg02509232	chr10	134983444	+	NA	rs28609377
cg02583163	chr10	132291878	-	NA	rs56870189
cg02688948	chr10	134992447	+	NA	rs11101614
cg02816727	chr10	125042097	-	NA	rs145600444
cg02848996	chr10	1209463	+	NA	rs11250302
cg02871210	chr10	5550533	+	NA	rs151222681
cg02991011	chr10	126255939	+	NA	rs57897143
cg03084184	chr10	133981681	-	NA	rs4880338
cg03367264	chr10	13392131	+	rs79492214	NA
cg03369779	chr10	124904238	+	NA	rs74159995
cg03403640	chr10	132954348	+	NA	rs78513402
cg03462714	chr10	1547894	+	NA	rs113115415
cg03474461	chr10	38186226	+	NA	rs17592407
cg03627350	chr10	134694425	-	NA	rs200941339
cg03710196	chr10	126257103	-	NA	rs55791820
cg03771086	chr10	133984000	-	NA	rs141296190
cg03803150	chr10	69605965	-	NA	rs12248956
cg03891843	chr10	135030439	-	NA	rs11101646
cg03962558	chr10	43362626	+	NA	rs147919658
cg04004768	chr10	134652069	-	NA	rs73391231
cg04266205	chr10	120355217	-	NA	rs1538265
cg04671206	chr10	121296866	-	NA	rs7101058
cg04963514	chr10	44162879	-	NA	NA
cg05071898	chr10	8095728	-	NA	rs11567879
cg05097306	chr10	45374683	-	NA	rs116558212
cg05162794	chr10	105360333	-	NA	rs73331466
cg05164937	chr10	135498991	+	NA	rs56331243
cg05201317	chr10	10202925	-	NA	rs2398124
cg05646491	chr10	135379754	-	NA	rs73389014
cg05699018	chr10	99531747	+	NA	rs11189367
cg06036563	chr10	134040367	-	NA	rs12413251
cg06080948	chr10	135202877	+	NA	rs149014570
cg06179303	chr10	131504533	-	NA	rs76001975
cg06312066	chr10	132154882	+	NA	rs114254122
cg06469214	chr10	134898381	+	NA	rs114900682
cg06542429	chr10	33769585	-	NA	rs1889949
cg06631358	chr10	82168153	-	NA	rs1417220
cg06714360	chr10	134472332	+	NA	rs116176651
cg06834274	chr10	27444248	-	NA	NA
cg06952798	chr10	131356999	-	NA	rs78877238
cg07051373	chr10	126304064	-	NA	rs117550883
cg07086611	chr10	132012007	+	NA	rs59377432
cg07095337	chr10	134621275	+	NA	rs749961
cg07132942	chr10	131569335	-	NA	rs75122410
cg07173649	chr10	132453304	-	NA	rs12767048
cg07189673	chr10	125318715	-	NA	rs35428196
cg07260128	chr10	134894796	-	NA	rs75714107
cg07287401	chr10	134054776	-	NA	rs138119174
cg07305421	chr10	100988800	+	NA	rs73339506
cg07405259	chr10	134072130	+	NA	rs57179994
cg07535965	chr10	29346742	-	NA	rs12254280
cg07546814	chr10	33294777	+	rs111743079	NA
cg07556702	chr10	74061714	+	NA	rs113439137
cg07629625	chr10	133961825	-	NA	rs10870266
cg07684215	chr10	132976057	+	NA	rs7896035
cg07824800	chr10	69872166	-	NA	rs17456790
cg07860140	chr10	134926479	-	NA	rs138437711
cg08277196	chr10	88516091	+	rs140745739	NA
cg08367083	chr10	29698449	-	NA	NA
cg08844974	chr10	129796922	+	NA	rs59812451
cg08905519	chr10	5726819	-	NA	NA
cg09038294	chr10	103002062	-	NA	rs78697882
cg09139227	chr10	70091650	-	NA	rs28365926
cg09175792	chr10	50534598	+	NA	rs10857472
cg09248482	chr10	116853468	-	NA	rs142406851
cg09336982	chr10	105212481	+	NA	rs3014179
cg09478205	chr10	106402382	+	NA	rs61732122
cg09560078	chr10	100175082	+	NA	rs2274245
cg09655100	chr10	114709926	+	rs149106073	NA
cg10112694	chr10	134619466	+	NA	rs74161908
cg10370109	chr10	133918102	+	NA	rs78487530
cg10483817	chr10	70627816	+	NA	rs73266465
cg10537708	chr10	134843768	+	NA	rs74161977
cg10718425	chr10	134754754	+	NA	rs11146054
cg10838001	chr10	97850094	-	rs114614929	NA
cg10947831	chr10	101287609	-	NA	rs10786558
cg11218432	chr10	3150898	+	NA	rs11251721
cg11414267	chr10	99694717	-	NA	rs143704479
cg11430362	chr10	52500187	+	NA	rs7089955
cg11476878	chr10	15206047	+	NA	rs12571771
cg11519836	chr10	133647534	+	NA	rs12265050
cg11572340	chr10	103603569	-	NA	rs113576926
cg11621301	chr10	131560063	+	NA	rs73377882
cg11624946	chr10	3158494	-	NA	rs112313995
cg11660308	chr10	127817363	-	NA	rs56289572
cg11667387	chr10	104835919	-	NA	rs943037
cg11825621	chr10	28034792	+	rs145600858	NA
cg11861387	chr10	47083392	-	NA	rs6599576
cg11903130	chr10	26506751	-	NA	rs112021218
cg11975206	chr10	135192160	-	NA	rs147137849
cg12051615	chr10	77154989	+	NA	rs73288952
cg12067981	chr10	7621729	-	NA	rs35026350
cg12113495	chr10	38383525	+	NA	rs2504144
cg12128330	chr10	32789306	+	NA	rs2370774
cg12129080	chr10	131684716	-	NA	rs11599715
cg12141979	chr10	135215217	+	NA	rs76722721
cg12227660	chr10	135061670	+	NA	rs115471674
cg12639324	chr10	92617735	-	NA	rs190139134
cg12640394	chr10	82116596	-	NA	rs80172528
cg12682323	chr10	132883127	+	NA	rs2397745
cg12711252	chr10	101874829	+	NA	rs12780023
cg12741337	chr10	94050516	+	NA	rs7907392
cg12799981	chr10	73975594	+	rs12218638	NA
cg12822816	chr10	134361019	-	NA	rs117902094
cg13171004	chr10	37936967	+	NA	rs80247669
cg13178511	chr10	135122237	+	NA	rs3008356
cg13444583	chr10	132600162	-	NA	NA
cg13620889	chr10	102413925	+	NA	rs4316440
cg13661397	chr10	5454459	+	rs10795275	NA
cg13732893	chr10	43354873	+	NA	rs12774683
cg13734953	chr10	13708059	-	NA	NA
cg14097185	chr10	829333	+	NA	rs115604105
cg14223181	chr10	102027447	+	NA	rs7089292
cg14236862	chr10	43133935	+	NA	rs41301643
cg14239307	chr10	135379213	-	NA	rs114643630
cg14368220	chr10	88024553	-	NA	rs10887569
cg14375985	chr10	126700684	-	NA	rs72830824
cg14381908	chr10	43697817	+	NA	rs74867964
cg14464852	chr10	132945664	+	NA	rs79767606
cg14539179	chr10	135051149	+	NA	rs73390639
cg14562559	chr10	104174738	-	NA	rs150603372
cg14825684	chr10	43728230	+	NA	rs12765436
cg14835746	chr10	10738912	+	NA	rs141340687
cg14998959	chr10	134564163	+	NA	rs11146500
cg15220194	chr10	135122232	+	rs3008356	NA
cg15245292	chr10	1120601	+	rs7070991	NA
cg15249211	chr10	126303581	+	rs11245318	NA
cg15713378	chr10	709839	-	NA	rs45473196
cg15750961	chr10	118750423	-	NA	rs143102483
cg15986644	chr10	516683	-	NA	rs79691569
cg16139068	chr10	50970428	+	NA	rs61846889
cg16255663	chr10	131350999	-	NA	rs61859885
cg16301004	chr10	106082537	-	NA	rs114708712
cg16326335	chr10	485298	+	NA	rs61837198
cg16335442	chr10	122795170	+	NA	rs7477835
cg16368020	chr10	126150277	-	NA	rs115767989
cg16461530	chr10	134798264	+	NA	rs115101225
cg16654419	chr10	135379580	+	NA	rs79062203
cg16659583	chr10	1209455	+	NA	rs11250301
cg16663900	chr10	22540745	-	NA	rs149675385
cg16740640	chr10	134735452	-	NA	rs59771432
cg17070073	chr10	135178626	-	NA	rs77614157
cg17074220	chr10	18828486	-	NA	rs61733968
cg17170278	chr10	3465856	+	NA	rs111763673
cg17324941	chr10	38691791	+	NA	rs61837216
cg17577701	chr10	134925902	-	NA	rs142906051
cg17731973	chr10	31108190	+	NA	rs60360796
cg18034533	chr10	61503989	+	NA	rs61861084
cg18330383	chr10	101852147	+	NA	rs186663711
cg18372739	chr10	7622106	-	NA	rs12250091
cg18485039	chr10	102106246	-	NA	rs115949610
cg18527276	chr10	134106619	-	rs61864485	NA
cg18688336	chr10	1022108	-	NA	rs66462130
cg18887562	chr10	85899257	-	rs7923369	NA
cg19120273	chr10	574341	+	NA	rs180759659
cg19126377	chr10	135122230	-	NA	rs2995336
cg19197888	chr10	135246701	+	NA	rs186887240
cg19242923	chr10	52750995	+	NA	rs114234235
cg19249811	chr10	29747315	-	NA	rs184728167
cg19374462	chr10	2487180	-	NA	rs76320229
cg19412031	chr10	109674378	+	NA	rs73401559
cg19447593	chr10	123738073	-	NA	rs145130490
cg19466110	chr10	132546420	+	NA	rs57094381
cg19628012	chr10	123940001	+	NA	rs55916137
cg19677830	chr10	65880362	+	NA	rs114593416
cg19739082	chr10	52833902	+	NA	rs12264657
cg19841653	chr10	71160897	-	NA	rs13139
cg20072437	chr10	132609070	+	NA	rs34829546
cg20232662	chr10	126069775	+	NA	rs57203887
cg20250269	chr10	125751413	-	NA	NA
cg20571761	chr10	44805674	-	NA	rs800329
cg20606821	chr10	134719971	-	NA	rs144159668
cg20692337	chr10	31191938	+	NA	rs116894683
cg21388877	chr10	135229522	-	NA	NA
cg21662478	chr10	42739066	+	NA	rs190106971
cg22549984	chr10	395367	-	NA	rs79727010
cg22559596	chr10	134563955	-	NA	rs11146499
cg22660341	chr10	11343618	-	NA	rs114744137
cg22801400	chr10	93170010	-	NA	NA
cg22874264	chr10	82296440	+	NA	rs12267574
cg22949458	chr10	97667581	+	NA	rs41291578
cg23064157	chr10	85324925	+	NA	rs113866691
cg23161318	chr10	26878632	-	NA	rs17529585
cg23338516	chr10	134647225	+	NA	rs3750585
cg23642875	chr10	101835765	+	rs61754515	NA
cg23653389	chr10	127585090	+	NA	rs74635147
cg23797910	chr10	38740029	+	NA	rs61839477
cg24029430	chr10	60028721	+	NA	rs61873889
cg24060660	chr10	105431104	+	NA	rs140858538
cg24076633	chr10	79686444	-	NA	NA
cg24123645	chr10	120655091	+	NA	rs141653557
cg24255756	chr10	101292455	-	NA	rs10883371
cg24268035	chr10	126262805	-	NA	rs61870247
cg24284539	chr10	12999599	+	NA	rs72777425
cg24508021	chr10	33624433	-	NA	rs80286291
cg24547060	chr10	134730203	-	NA	rs76482478
cg24611315	chr10	75704459	-	NA	rs112481776
cg24739849	chr10	104781300	+	NA	rs72850112
cg24826696	chr10	129534722	+	NA	rs79103670
cg24882714	chr10	116003474	-	NA	rs56041166
cg25054841	chr10	1247653	-	NA	rs12261719
cg25096861	chr10	102756900	-	NA	rs3740491
cg25120459	chr10	134957803	+	NA	rs11101583
cg25299580	chr10	103960817	-	NA	rs10883715
cg25307077	chr10	133938026	+	NA	rs77380500
cg26047950	chr10	125425692	-	NA	rs34815263
cg26173630	chr10	131767960	+	NA	rs144022534
cg26242334	chr10	22964282	+	NA	rs150967603
cg26445189	chr10	1102710	-	NA	rs11250244
cg26864388	chr10	91589226	+	NA	rs58250931
cg26874015	chr10	134437911	+	NA	rs74433584
cg26898531	chr10	2563965	+	NA	rs190078911
cg27085560	chr10	45567261	+	NA	rs139925765
cg27141489	chr10	70863699	-	NA	rs4892
cg27145134	chr10	95198	-	NA	rs201277162
cg27243297	chr10	13276892	+	NA	rs10082483
cg27531642	chr10	131498431	+	NA	rs78794578
cg27561774	chr10	134291064	+	NA	rs4639858
cg00413617	chr11	17757415	-	NA	NA
cg00500359	chr11	3175625	-	NA	rs117034654
cg01385018	chr11	118938388	+	NA	rs1784459
cg01443440	chr11	119252448	+	NA	rs7943722
cg01485439	chr11	67225937	+	NA	rs34573687
cg01640437	chr11	65405484	-	NA	rs185703892
cg01809377	chr11	74660055	+	NA	rs12284331
cg02084325	chr11	63706275	-	NA	rs60668438
cg02474183	chr11	34937484	-	NA	NA
cg02584624	chr11	114121292	-	NA	rs3088357
cg02585906	chr11	415088	+	NA	rs75740642
cg02680732	chr11	1275317	+	NA	rs117860519
cg03146219	chr11	71189514	-	NA	rs34989018
cg03157283	chr11	1975380	-	rs217209	NA
cg03292225	chr11	1957880	+	NA	rs2668855
cg03296304	chr11	688091	+	NA	rs12277188
cg03326059	chr11	13690160	-	NA	NA
cg03378197	chr11	60534991	+	NA	rs111249236
cg03471977	chr11	622044	+	NA	rs61879160
cg03571383	chr11	3249252	-	NA	rs34515898
cg03830273	chr11	9287812	+	NA	rs115646699
cg04085571	chr11	1872753	+	NA	rs147325053
cg04392293	chr11	28399977	-	NA	rs7124325
cg04521951	chr11	472034	-	NA	rs146247968
cg04661591	chr11	3456487	-	NA	rs149710815
cg04671971	chr11	130271905	-	NA	rs66785877
cg04761751	chr11	65547889	-	NA	rs67995174
cg04801779	chr11	76998857	-	NA	rs12361485
cg04932928	chr11	69704735	-	NA	rs28456383
cg05003723	chr11	1886799	+	NA	rs146953757
cg05209996	chr11	76033054	-	NA	rs12576140
cg05345823	chr11	1026930	+	NA	rs115268132
cg05516327	chr11	1470322	-	NA	NA
cg05650055	chr11	69063136	-	NA	rs7117236
cg05840741	chr11	94300503	+	NA	rs72963841
cg06025036	chr11	1689461	+	NA	rs34011530
cg06073535	chr11	733406	-	rs35476501	NA
cg06210447	chr11	70601842	-	NA	rs141823512
cg06281265	chr11	1274269	-	NA	rs117735462
cg06344268	chr11	1775244	+	NA	rs78306946
cg06467504	chr11	66650500	-	NA	rs78144798
cg06793967	chr11	464665	-	NA	NA
cg06989930	chr11	20181879	-	NA	rs150660923
cg07056289	chr11	2043865	-	NA	NA
cg07318636	chr11	57711478	-	NA	rs181962218
cg07479615	chr11	1470155	-	NA	rs150719515
cg07578618	chr11	1968453	-	NA	NA
cg07588442	chr11	60673866	-	NA	NA
cg07592519	chr11	2735101	-	NA	rs116579288
cg07689001	chr11	1023495	+	NA	rs12793770
cg07757545	chr11	47660054	-	NA	rs7943931
cg08154700	chr11	1598407	-	NA	rs28759035
cg08162473	chr11	2160721	+	rs186022264	NA
cg08190552	chr11	128107248	+	NA	rs4576832
cg08206665	chr11	64479111	+	NA	rs60159753
cg08662017	chr11	12031093	+	NA	rs11022111
cg08715489	chr11	67374154	-	rs73490567	NA
cg08755490	chr11	65554678	-	NA	NA
cg08759628	chr11	130347041	-	NA	rs79689831
cg08920458	chr11	2584917	+	NA	rs12221520
cg08959585	chr11	130207562	+	NA	rs115998454
cg08985259	chr11	116699649	+	rs12721080	NA
cg09085632	chr11	111637200	-	NA	NA
cg09467675	chr11	1681593	+	NA	rs113033403
cg09519326	chr11	384123	-	NA	rs72848705
cg09690118	chr11	1213284	+	NA	rs200981907
cg09833720	chr11	121665641	+	NA	rs12800977
cg10032131	chr11	57283055	+	NA	rs2649666
cg10127573	chr11	129765600	-	NA	rs147901126
cg10148542	chr11	2002867	+	NA	rs74857492
cg10261952	chr11	1104295	-	NA	rs7928098
cg10346147	chr11	55227718	+	NA	rs118083243
cg10433718	chr11	8054604	-	NA	rs77733789
cg10528424	chr11	1858572	+	NA	rs2292474
cg10538191	chr11	118801044	+	NA	rs75085081
cg10644226	chr11	2109365	+	NA	rs79605943
cg10741826	chr11	128680466	-	NA	rs61733405
cg10747192	chr11	63784063	-	NA	rs77335965
cg10779718	chr11	117014861	-	NA	rs2622934
cg10998286	chr11	118937984	+	NA	rs1784461
cg11005027	chr11	134237890	+	NA	rs79893499
cg11008123	chr11	33097335	-	NA	rs7111387
cg11059760	chr11	65836288	-	NA	rs117837147
cg11217273	chr11	128775679	+	rs115012222	NA
cg11279857	chr11	64009878	-	NA	rs4672
cg11361409	chr11	71420485	-	NA	NA
cg11505238	chr11	56345862	-	NA	rs4382928
cg11797994	chr11	44330731	+	rs61879129	NA
cg11972554	chr11	124933200	+	NA	rs73625329
cg12027843	chr11	122732304	+	NA	rs10128632
cg12051762	chr11	117069788	-	NA	rs2269398
cg12150991	chr11	9113146	-	NA	rs7126036
cg12205645	chr11	63080472	+	NA	rs1193864
cg12245912	chr11	3187491	+	NA	rs7117715
cg12257634	chr11	64412085	-	NA	rs2959654
cg12264934	chr11	132807102	-	NA	rs112542760
cg12283393	chr11	1874445	+	NA	rs57230743
cg12407140	chr11	116228734	+	NA	rs149017065
cg12578563	chr11	1159210	-	NA	rs56002968
cg12889594	chr11	69260314	-	NA	rs60498417
cg13004509	chr11	93063662	-	NA	rs3133444
cg13105167	chr11	91902852	+	NA	rs7949709
cg13130965	chr11	61196912	+	NA	rs12281296
cg13179472	chr11	11177888	-	NA	rs116545405
cg13262159	chr11	71230303	+	NA	rs74846997
cg13309218	chr11	66035444	-	NA	rs182714006
cg13316407	chr11	71709725	+	rs5743658	NA
cg13684807	chr11	69278535	-	NA	rs72927549
cg13717555	chr11	127233342	+	NA	rs2708522
cg13735757	chr11	65790022	+	rs144027691	NA
cg13957457	chr11	1103876	+	NA	rs41532344
cg14123920	chr11	134336453	-	NA	rs73591455
cg14347177	chr11	65779330	+	NA	rs75154345
cg14350224	chr11	63885769	+	NA	rs688241
cg14659698	chr11	64216417	+	NA	rs894462
cg14952966	chr11	125036194	-	NA	rs77937367
cg15065631	chr11	64546106	-	NA	rs3741398
cg15174440	chr11	368956	+	rs140805665	NA
cg15175377	chr11	68920434	+	NA	rs58538829
cg15218509	chr11	320836	-	NA	rs34481144
cg15297628	chr11	69240844	-	NA	rs114157267
cg15392109	chr11	118478329	+	NA	rs7125115
cg15414828	chr11	71791511	+	rs114912925	NA
cg15595333	chr11	117689733	-	NA	rs138544548
cg15669528	chr11	4208905	-	NA	rs12803541
cg15737290	chr11	93063684	-	rs3133444	NA
cg15827388	chr11	22647365	-	NA	rs3740615
cg15902329	chr11	18956196	-	NA	rs78179510
cg15928780	chr11	68437736	+	NA	rs80148730
cg16010458	chr11	134393371	-	NA	rs7106638
cg16263634	chr11	65153960	-	NA	rs115939834
cg16290520	chr11	66103481	-	NA	rs140145986
cg16412789	chr11	2602926	-	NA	rs191127219
cg16467700	chr11	124626842	+	NA	rs12286824
cg16541869	chr11	68433177	+	NA	rs73515190
cg16649728	chr11	65685316	-	NA	rs11542177
cg16788050	chr11	8053406	-	NA	rs34812123
cg17002993	chr11	119044331	-	NA	rs3809045
cg17051552	chr11	6206828	+	NA	rs141278965
cg17182446	chr11	60258919	+	NA	rs75177326
cg17516160	chr11	94227125	+	NA	rs11020802
cg17517138	chr11	73019481	-	NA	NA
cg18213857	chr11	111637202	-	NA	rs2850247
cg18299950	chr11	18720304	-	NA	rs7946446
cg18474718	chr11	108227964	+	NA	rs365288
cg18494370	chr11	74395059	-	NA	rs79423802
cg18901045	chr11	354013	+	NA	rs111245429
cg18969162	chr11	98437855	-	NA	rs115607769
cg19007523	chr11	7685087	-	NA	rs145525843
cg19419739	chr11	1902923	-	NA	rs74776955
cg19542403	chr11	1162453	-	NA	rs76973651
cg19584547	chr11	68920676	-	NA	rs12296009
cg19593016	chr11	91890243	-	NA	rs12802168
cg19755007	chr11	11643760	+	NA	rs112613036
cg19777824	chr11	93276752	+	NA	rs150002841
cg19975301	chr11	2779993	+	NA	rs117939366
cg20023120	chr11	69830611	-	rs61885140	NA
cg20132862	chr11	119970504	+	NA	rs12419706
cg20263391	chr11	82997031	-	NA	rs113085394
cg20551181	chr11	20620920	+	NA	rs72544118
cg20746422	chr11	77012748	-	NA	NA
cg20858454	chr11	4010737	-	NA	rs111814993
cg20982011	chr11	1950657	-	NA	rs72846734
cg21074810	chr11	77850809	+	NA	rs582266
cg21085274	chr11	97616921	+	NA	rs12793665
cg21659206	chr11	471874	-	NA	rs78978290
cg21663341	chr11	46366884	-	NA	rs75185699
cg21675871	chr11	69813397	+	NA	rs10897979
cg21782309	chr11	1473279	+	NA	rs78210548
cg21814362	chr11	74810020	+	NA	rs150335052
cg21949229	chr11	9529385	+	rs116461373	NA
cg22068589	chr11	2181072	-	NA	rs3842752
cg22114498	chr11	65478893	-	NA	rs72941051
cg22254313	chr11	67734916	-	NA	rs503039
cg22378459	chr11	1940717	-	NA	rs74047677
cg22643337	chr11	13687067	+	NA	rs12788536
cg22837486	chr11	61658800	-	NA	rs174465
cg22889584	chr11	108369212	-	NA	rs149010383
cg22905012	chr11	66108893	+	NA	rs2236679
cg22958409	chr11	68762279	-	NA	rs12420399
cg22959820	chr11	65601167	-	NA	rs113038744
cg23091758	chr11	9025767	-	NA	rs143157241
cg23117439	chr11	60534978	+	NA	rs76023487
cg23200634	chr11	68709832	-	NA	rs57475359
cg23418180	chr11	128729960	+	NA	rs71481824
cg23602690	chr11	122010222	-	rs139935703	NA
cg23718775	chr11	134123427	-	NA	rs112372624
cg23743606	chr11	277381	+	NA	rs11246046
cg23852781	chr11	1258213	-	NA	rs61742791
cg24042496	chr11	117497929	-	NA	rs115230011
cg24073146	chr11	2543204	+	NA	rs144533661
cg24411948	chr11	5706406	+	rs16934387	NA
cg24473292	chr11	108369917	+	NA	rs73548736
cg24574014	chr11	1010199	+	NA	rs144094324
cg24600274	chr11	81892843	+	NA	rs111379835
cg24713122	chr11	46389164	+	NA	rs113791603
cg24732062	chr11	95365212	-	NA	rs12274712
cg24752563	chr11	2410796	-	NA	rs7952267
cg24772162	chr11	67059497	-	NA	NA
cg25053386	chr11	1036754	+	NA	rs182911334
cg25169180	chr11	61511132	-	NA	rs3741251
cg25232888	chr11	3108505	-	NA	rs8813
cg25730351	chr11	69924352	-	NA	rs11233117
cg25790212	chr11	133800774	-	NA	rs11223628
cg25852095	chr11	68866783	+	NA	rs76422493
cg25860795	chr11	128562908	+	NA	rs76823071
cg25923577	chr11	61276447	-	NA	rs188242124
cg26197155	chr11	30344725	-	NA	rs4071559
cg26204322	chr11	64018687	+	NA	rs2001003
cg26246431	chr11	117497998	-	NA	rs77241617
cg26410450	chr11	17740967	+	NA	rs139391382
cg26505974	chr11	1975791	-	NA	rs2240199
cg26558435	chr11	431422	-	NA	rs182143730
cg26592560	chr11	93895866	+	NA	rs11825553
cg26681211	chr11	20385635	+	rs114719875	NA
cg26753908	chr11	888956	+	NA	rs28408826
cg26763523	chr11	65816655	-	NA	rs2430978
cg27057666	chr11	23963916	-	NA	rs78602192
cg27066438	chr11	18747919	-	NA	rs112911989
cg27298349	chr11	49914049	+	NA	rs1721994
cg27308319	chr11	65562246	-	NA	rs12294549
cg27349081	chr11	8190670	+	NA	rs74679656
cg27654611	chr11	6255984	-	NA	rs12274456
cg00019085	chr12	120933845	-	NA	rs1167704
cg00169164	chr12	6643639	+	NA	rs45561238
cg00236052	chr12	132683752	-	NA	rs61745417
cg00805577	chr12	123333205	+	rs2292133	NA
cg00822321	chr12	125473741	-	NA	rs7964730
cg00841868	chr12	37937608	+	NA	rs114209325
cg00849380	chr12	131271741	+	NA	rs7960493
cg01234308	chr12	132922130	+	NA	rs28593458
cg01283482	chr12	104443953	+	NA	rs35844634
cg01342858	chr12	129330352	+	rs140933099	NA
cg01394034	chr12	98909208	+	rs117151045	NA
cg01570213	chr12	7283645	-	NA	rs3759416
cg01578164	chr12	125243251	+	NA	rs78053251
cg01654327	chr12	130976260	+	NA	rs7316767
cg01835049	chr12	3000622	-	NA	rs2968902
cg01994252	chr12	130670747	+	NA	rs56871663
cg02046589	chr12	31724822	+	NA	rs79270771
cg02069150	chr12	9556998	+	NA	rs67356861
cg02139848	chr12	5998287	+	NA	rs4764582
cg02482478	chr12	131624445	-	NA	rs12579912
cg02519772	chr12	57578672	-	NA	rs34577247
cg02633723	chr12	133173041	-	NA	rs144567724
cg02860696	chr12	132935480	-	NA	rs28513977
cg02977706	chr12	6862200	-	NA	rs11538003
cg03307659	chr12	34547930	+	NA	rs12310440
cg03400938	chr12	6976684	-	NA	rs1800201
cg03655016	chr12	49453990	+	NA	rs185396124
cg03705384	chr12	85674458	-	NA	rs73365758
cg03712403	chr12	121038155	+	NA	rs73405638
cg03879460	chr12	562272	-	NA	NA
cg04460093	chr12	132879967	+	NA	rs114291321
cg04522374	chr12	9501783	-	NA	rs11050393
cg04803676	chr12	130936310	+	NA	rs58189768
cg04931387	chr12	132842781	+	NA	rs28734772
cg04964733	chr12	42372865	-	NA	rs7960537
cg05738251	chr12	8947385	-	NA	rs60224353
cg05929129	chr12	132698423	+	NA	rs12582365
cg06100967	chr12	38545214	-	NA	rs74087417
cg06379361	chr12	120755460	+	rs2522133	NA
cg06613547	chr12	98050629	-	NA	rs11109154
cg06631775	chr12	132972807	+	NA	rs4076044
cg06732825	chr12	132916669	-	NA	rs28480330
cg06781468	chr12	94533932	-	NA	rs116575404
cg06813297	chr12	132537251	-	NA	rs10902488
cg06949474	chr12	126467949	-	NA	rs79553670
cg06960600	chr12	109182032	+	NA	rs61739303
cg07177975	chr12	70759716	+	NA	rs114446957
cg07249343	chr12	133345809	-	NA	rs12282
cg07295197	chr12	31233201	-	NA	rs71455611
cg07637599	chr12	131482237	-	NA	rs7313771
cg07685390	chr12	4353225	+	NA	rs114514076
cg07786842	chr12	102457300	+	NA	rs79077890
cg07805817	chr12	50221859	-	NA	rs147355747
cg07813232	chr12	133142258	-	NA	rs114051691
cg08012045	chr12	9227195	+	NA	rs61730090
cg08100536	chr12	132601634	-	NA	rs78427598
cg08319936	chr12	130340307	-	NA	rs66956528
cg08577424	chr12	112123256	+	NA	rs7299380
cg08729908	chr12	125359183	-	NA	rs12810086
cg08733494	chr12	6772488	+	rs78194930	NA
cg08870961	chr12	132913161	-	NA	rs28493161
cg08903970	chr12	92800599	+	NA	rs141125414
cg08922148	chr12	120156140	-	NA	rs278102
cg09001549	chr12	129281454	-	NA	rs141146348
cg09274094	chr12	21810759	-	NA	rs74069329
cg09444276	chr12	62404563	+	NA	rs150613442
cg09740308	chr12	57984923	-	NA	rs184301136
cg10132197	chr12	57273048	+	NA	rs191371358
cg10146277	chr12	130589287	-	NA	rs73444941
cg10240950	chr12	110486919	-	NA	rs10849677
cg10654526	chr12	12510074	-	NA	rs12826711
cg10787614	chr12	5998329	+	NA	rs12303649
cg10809832	chr12	6619164	-	NA	rs114737712
cg10966873	chr12	122196287	-	NA	rs115362821
cg11152667	chr12	132854031	+	NA	rs116701242
cg11380530	chr12	54389179	-	NA	rs75493807
cg11645735	chr12	118810773	+	NA	rs115982045
cg11649016	chr12	56096884	-	NA	rs17854601
cg11714320	chr12	111845176	-	NA	rs7957642
cg11821068	chr12	30949414	+	NA	rs116567291
cg11823079	chr12	12510001	-	NA	NA
cg11900447	chr12	54384763	-	NA	rs61230575
cg12068088	chr12	34538734	-	NA	rs141714793
cg12078937	chr12	117013755	+	NA	rs147123589
cg12104661	chr12	28354209	-	NA	rs9687341
cg12216983	chr12	122751217	-	NA	NA
cg12371263	chr12	132522852	+	NA	rs147729276
cg12512286	chr12	5998344	+	NA	rs57327282
cg12525774	chr12	29962944	+	NA	rs2350667
cg12694424	chr12	131246621	+	NA	rs79187141
cg12868067	chr12	128752246	+	NA	rs117623481
cg12881259	chr12	48914755	-	NA	rs55983865
cg13219560	chr12	79955646	+	NA	rs7306426
cg13253637	chr12	10876057	-	NA	NA
cg13281547	chr12	124086656	-	NA	rs113620982
cg13378272	chr12	132428250	-	NA	rs117705819
cg13425650	chr12	94093761	-	NA	rs7971507
cg13439030	chr12	132973307	-	NA	rs28665512
cg13554901	chr12	48396630	+	rs115958349	NA
cg13644282	chr12	132616666	+	NA	rs117879749
cg13722517	chr12	32908961	+	NA	rs3827883
cg14245548	chr12	130604221	+	NA	rs113998720
cg14282528	chr12	133707083	-	NA	rs59312515
cg14416070	chr12	69501143	+	NA	rs73133821
cg14553260	chr12	6982405	+	NA	rs11064439
cg14591001	chr12	132690752	+	NA	rs188357103
cg14696804	chr12	751753	+	NA	rs4980957
cg15048554	chr12	107711934	+	NA	rs1426453
cg15067764	chr12	84405423	-	NA	rs140603066
cg15103616	chr12	34546903	-	NA	rs56237318
cg15270561	chr12	129028586	-	NA	rs73426420
cg15324978	chr12	129298759	-	NA	rs112020083
cg15360451	chr12	131057032	-	NA	rs10848150
cg15458741	chr12	106626686	+	NA	rs116104197
cg15460035	chr12	132929908	+	NA	rs60160148
cg15540623	chr12	52388221	-	NA	rs116085211
cg15658897	chr12	328320	-	NA	rs115036711
cg15732422	chr12	25344103	+	NA	rs77835152
cg15734152	chr12	125725542	-	NA	rs76501230
cg15771551	chr12	98117821	-	NA	rs34927687
cg15877883	chr12	63328556	-	NA	rs772580
cg15964187	chr12	114135623	+	NA	rs73203052
cg15993281	chr12	130624096	+	NA	rs79364413
cg16006934	chr12	120907680	-	NA	rs146445234
cg16023885	chr12	109531339	+	NA	rs76163903
cg16138752	chr12	133128085	+	NA	rs12818789
cg16175737	chr12	11765813	+	NA	rs189573155
cg16260113	chr12	107380972	+	NA	rs28458432
cg16436532	chr12	123077350	+	NA	rs11058862
cg16449620	chr12	130680507	-	NA	rs12828518
cg16488382	chr12	108683402	-	NA	rs1138433
cg16713625	chr12	124968359	+	NA	rs906303
cg16845730	chr12	100548442	+	NA	rs76427929
cg16891165	chr12	106626993	+	NA	rs117461464
cg16917193	chr12	54089295	-	NA	NA
cg17044526	chr12	132824225	+	NA	rs28545035
cg17062305	chr12	129127997	-	NA	rs79942189
cg17075502	chr12	125412366	-	NA	rs12306809
cg17132902	chr12	117797385	+	NA	rs11609784
cg17179051	chr12	100953546	+	NA	rs35729
cg17182540	chr12	124086654	-	NA	NA
cg17278249	chr12	76478805	-	NA	rs190439145
cg17412651	chr12	630807	+	NA	rs71447492
cg17473923	chr12	89745478	+	rs2279574	NA
cg17576127	chr12	132973817	+	NA	rs34369540
cg17707635	chr12	48153133	+	rs145426754	NA
cg17781789	chr12	132976334	+	NA	rs141715624
cg17833703	chr12	132973852	+	NA	rs145793291
cg17849912	chr12	71005359	+	NA	rs142373403
cg18062925	chr12	93836161	-	NA	rs80073120
cg18348303	chr12	7904267	+	NA	rs140441110
cg18528696	chr12	64925934	-	NA	rs1574500
cg18535456	chr12	112203801	-	NA	rs116422312
cg18675623	chr12	108165306	+	NA	rs1962240
cg18873965	chr12	133378609	-	NA	rs75002364
cg18876438	chr12	12717804	+	NA	rs10845577
cg18929590	chr12	120314898	+	NA	rs57626094
cg18951125	chr12	9720090	+	NA	rs191796736
cg18956549	chr12	13431230	+	NA	rs116161550
cg19005275	chr12	113588263	+	NA	rs59617884
cg19191272	chr12	114395548	-	NA	rs11066852
cg19598571	chr12	132690384	-	NA	rs115204440
cg19757552	chr12	34546027	+	NA	rs111821345
cg19784205	chr12	132473879	-	NA	rs143123491
cg19816667	chr12	49741715	-	NA	NA
cg19888509	chr12	125145641	+	NA	rs56799898
cg19892758	chr12	100664044	+	NA	rs80294810
cg20111978	chr12	130959558	-	NA	rs74427003
cg20228890	chr12	131920016	-	NA	rs10773895
cg20424164	chr12	65220294	+	NA	rs7958423
cg20463033	chr12	46663274	-	NA	rs187895275
cg20529334	chr12	21548228	+	NA	rs142992478
cg20569129	chr12	21814783	+	NA	rs11046149
cg20574502	chr12	41086282	-	NA	rs11177830
cg20837463	chr12	6166173	-	NA	rs35302737
cg21000048	chr12	123161418	-	NA	rs115666714
cg21053644	chr12	42066448	-	NA	rs148768822
cg21233252	chr12	132587909	+	NA	rs11613644
cg21475665	chr12	132069773	-	NA	rs182084382
cg21489391	chr12	132859441	-	NA	rs60487187
cg21570277	chr12	51570174	+	NA	rs12304834
cg21589173	chr12	121088368	+	NA	rs73222784
cg21855450	chr12	7037503	+	NA	rs193192226
cg21863100	chr12	64173505	-	NA	NA
cg22263007	chr12	24714924	+	NA	rs117898821
cg22318821	chr12	34480428	-	NA	rs116284492
cg22524373	chr12	119640791	+	NA	rs140191019
cg22559426	chr12	132914311	-	NA	rs146539821
cg22764591	chr12	58329936	+	rs2888288	NA
cg22779972	chr12	3207241	-	NA	rs66707615
cg22780146	chr12	7260707	-	NA	NA
cg22805813	chr12	123240082	+	NA	rs75789455
cg22841866	chr12	58013174	-	NA	rs2277324
cg22992504	chr12	37941348	-	NA	rs74074104
cg23080013	chr12	132400416	-	NA	rs113687393
cg23264682	chr12	4829115	-	NA	rs74057492
cg23340660	chr12	118312775	+	NA	rs76039247
cg23346227	chr12	57024964	-	NA	rs113913258
cg23543785	chr12	13104022	+	NA	rs73068736
cg23697486	chr12	111473485	-	NA	rs73427608
cg23813179	chr12	52576336	+	NA	rs71449838
cg23911229	chr12	66965991	-	NA	rs13377875
cg23921699	chr12	49212561	-	NA	rs186122339
cg24393317	chr12	2760969	+	NA	rs1990322
cg24417798	chr12	124791649	-	NA	rs10773083
cg24547869	chr12	123856688	+	NA	rs182661231
cg24736543	chr12	112856953	-	NA	rs7972574
cg24784730	chr12	125225655	-	NA	rs76033535
cg24836826	chr12	124929963	-	NA	rs11611457
cg24984301	chr12	120032790	+	rs71454603	NA
cg25150519	chr12	98850993	+	rs75258356	NA
cg25578798	chr12	133351029	+	NA	rs7313064
cg25670567	chr12	132694774	+	NA	rs116601618
cg25750451	chr12	124901068	-	NA	rs3825115
cg25928510	chr12	45749440	-	NA	rs74080826
cg26024424	chr12	34552411	+	NA	rs111301805
cg26216760	chr12	258365	+	NA	rs56946554
cg26269863	chr12	122231927	-	NA	rs111387292
cg26966939	chr12	108258611	+	NA	rs147920002
cg26975368	chr12	49176859	+	NA	rs55770045
cg27220070	chr12	132433275	+	NA	rs117056855
cg27434638	chr12	130567996	+	rs9783432	NA
cg27527626	chr12	132665291	+	NA	rs73164986
cg27550663	chr12	9722091	+	NA	rs186298165
cg00176101	chr13	115047652	+	NA	rs117457594
cg00587941	chr13	114741241	-	NA	rs9796214
cg00804468	chr13	114005637	+	NA	rs75384758
cg01064898	chr13	25861655	-	NA	rs3809334
cg01223757	chr13	21520203	-	NA	rs9509465
cg01406689	chr13	29105308	+	NA	rs75239566
cg01503218	chr13	50273942	-	NA	rs141523087
cg01540869	chr13	25116150	-	NA	rs111237836
cg01579912	chr13	115000226	+	rs17337675	NA
cg01595804	chr13	114260262	-	NA	rs192078494
cg01939883	chr13	110439453	-	NA	rs188056596
cg02030958	chr13	110386267	+	NA	rs78051484
cg02101742	chr13	114292869	-	NA	rs4150819
cg02196036	chr13	113410908	-	NA	rs79542473
cg02235562	chr13	36729137	-	NA	NA
cg02262167	chr13	112157919	-	NA	rs1163860
cg02474890	chr13	81915183	-	NA	rs141025433
cg02717061	chr13	110959356	-	NA	rs9515185
cg03040740	chr13	99084682	+	NA	rs9517292
cg03199005	chr13	28563651	-	NA	rs73171823
cg03349905	chr13	56762471	+	NA	rs114354981
cg03850426	chr13	53422860	+	NA	rs7320771
cg03953086	chr13	52907066	+	NA	rs139645481
cg04646842	chr13	94107224	-	NA	NA
cg04795700	chr13	113652110	-	NA	rs9577417
cg05099240	chr13	19756038	+	NA	rs3751423
cg05408313	chr13	101109204	+	NA	rs6491560
cg05494604	chr13	23733862	-	NA	rs142701146
cg05598562	chr13	28674876	-	NA	NA
cg05777554	chr13	79980340	+	NA	rs9574421
cg05915727	chr13	114892576	+	NA	rs117975777
cg06072822	chr13	113652069	-	NA	rs7994409
cg06183336	chr13	112196813	-	NA	rs151050405
cg06257353	chr13	33161395	-	NA	rs76403976
cg06258842	chr13	111672375	-	NA	rs117076340
cg06350542	chr13	113630878	-	NA	rs1317505
cg06398883	chr13	113007794	+	NA	rs1556229
cg06596613	chr13	100738922	-	NA	rs113255344
cg07149469	chr13	25596017	+	NA	rs4769398
cg07223206	chr13	100583872	-	NA	rs9554649
cg08023962	chr13	45694523	+	rs3809353	NA
cg08231130	chr13	76092766	+	NA	rs67532736
cg08861434	chr13	112062652	-	NA	rs56158433
cg09219477	chr13	29293209	+	NA	rs913799
cg09345010	chr13	52158423	+	NA	rs115972479
cg09499262	chr13	22054781	-	NA	rs1810665
cg09507585	chr13	85915140	-	NA	rs79457761
cg09928157	chr13	114054316	+	NA	rs144034579
cg10068432	chr13	52586372	+	rs146969441	NA
cg10632144	chr13	50252564	-	NA	rs9535297
cg10986104	chr13	99089870	-	NA	rs11838616
cg11023392	chr13	37004715	+	NA	rs3814805
cg11317459	chr13	21872234	-	rs2038981	NA
cg11559162	chr13	113000664	+	NA	rs12877539
cg11788234	chr13	29393811	-	NA	NA
cg11857567	chr13	100060513	-	NA	rs59382924
cg11885221	chr13	25620993	-	NA	rs9551174
cg11932680	chr13	32420685	+	NA	rs114132273
cg12073754	chr13	28712514	+	rs186148903	NA
cg12532878	chr13	114837593	+	NA	rs9525375
cg12646313	chr13	114806133	-	NA	rs113154654
cg12708689	chr13	69098468	-	NA	rs117418209
cg12901689	chr13	81064771	-	NA	rs118152133
cg12917253	chr13	113423096	-	NA	rs176081
cg13141283	chr13	61988153	+	NA	rs3812873
cg13342370	chr13	102125654	-	NA	rs4555001
cg14364729	chr13	50571210	-	NA	rs184190799
cg14456004	chr13	21872349	+	rs4638420	NA
cg14707722	chr13	112691474	+	NA	rs8002247
cg14882797	chr13	106866120	+	NA	rs9519996
cg15214366	chr13	28540727	+	NA	rs2481965
cg15874885	chr13	109578060	-	NA	rs60599341
cg16249894	chr13	21141322	-	NA	NA
cg16341737	chr13	113634407	-	NA	NA
cg16596598	chr13	47316618	+	NA	rs115224715
cg16668678	chr13	113510359	-	NA	rs61747421
cg16717113	chr13	113510437	-	NA	rs80179985
cg16760130	chr13	43703025	-	NA	rs78329806
cg16865047	chr13	112172305	+	rs116406712	NA
cg17878506	chr13	76056784	+	rs76143640	NA
cg17930361	chr13	100621697	-	NA	rs9513683
cg18520125	chr13	28903926	-	NA	rs61764364
cg18568990	chr13	78493712	-	NA	rs138247915
cg18692705	chr13	19383415	+	NA	rs144911048
cg18827503	chr13	112574260	+	NA	rs12864765
cg18890615	chr13	112161629	+	NA	rs117795290
cg19218082	chr13	111111172	-	NA	rs7990214
cg19285800	chr13	21520379	-	NA	rs75694522
cg19362740	chr13	56969707	+	NA	rs79155408
cg19572849	chr13	49076914	-	NA	rs140643232
cg19632836	chr13	112332213	-	NA	rs117381837
cg19758385	chr13	112981660	-	NA	rs9324284
cg19946956	chr13	114768348	+	NA	rs115462638
cg20029657	chr13	25472185	+	rs60731510	NA
cg20274978	chr13	114214701	-	NA	rs57999918
cg20548564	chr13	28240073	-	NA	NA
cg20691608	chr13	114843624	+	NA	rs76202501
cg20706620	chr13	41309261	+	NA	rs149769092
cg21864942	chr13	25080095	-	NA	rs9578757
cg21865926	chr13	41998611	-	NA	rs6560994
cg21999563	chr13	25593228	-	NA	rs4426212
cg22184911	chr13	111957526	-	NA	rs114449209
cg22234479	chr13	19756050	+	NA	rs17076895
cg22342329	chr13	40746453	+	NA	rs75223488
cg22402121	chr13	113735031	+	NA	rs491247
cg22659262	chr13	39526272	+	NA	rs10220034
cg23121887	chr13	112901907	+	NA	rs9549900
cg23220769	chr13	112292595	-	NA	NA
cg23545671	chr13	45011055	-	NA	rs9595125
cg23776532	chr13	53029591	-	NA	rs114633402
cg23952253	chr13	57474827	-	NA	rs9569551
cg24107165	chr13	95932467	-	NA	rs73548861
cg24243314	chr13	61988910	-	NA	rs117458420
cg24320398	chr13	47472158	+	NA	rs36212451
cg24694947	chr13	111981262	+	NA	rs57211214
cg24768910	chr13	114828067	+	NA	rs115801817
cg25109789	chr13	41495923	-	NA	rs9566607
cg25514992	chr13	60014335	+	NA	rs112947501
cg25585323	chr13	25872067	-	NA	rs55695888
cg25796986	chr13	113783990	-	NA	rs3211736
cg25810792	chr13	112860507	-	NA	rs17120806
cg25871816	chr13	64418279	-	NA	rs114583528
cg25896603	chr13	59398086	+	NA	rs9527901
cg25902833	chr13	50265747	+	NA	rs7337524
cg25928396	chr13	29192934	-	NA	rs7990634
cg26356683	chr13	60841985	+	NA	rs138467032
cg26512469	chr13	113688268	-	NA	rs3011506
cg26737232	chr13	30590597	-	NA	rs118146708
cg26756769	chr13	45149661	+	NA	rs9525984
cg00010242	chr14	81580765	+	NA	rs12586613
cg00826626	chr14	19360878	+	NA	rs146654532
cg00849862	chr14	106096420	+	NA	rs11844125
cg01040461	chr14	104029520	+	NA	rs114751552
cg01121060	chr14	74032389	-	NA	rs138190952
cg01215356	chr14	67982170	+	NA	rs185736431
cg01238264	chr14	105414737	+	NA	rs148170366
cg01531198	chr14	70354846	+	NA	rs77925255
cg01667350	chr14	21457946	+	rs2741732	NA
cg01843148	chr14	62279176	-	NA	rs72716733
cg01933421	chr14	77172339	-	NA	rs11626748
cg02128233	chr14	28787393	+	NA	rs10149791
cg02154728	chr14	51934657	-	NA	rs12437032
cg02164332	chr14	93813611	+	NA	rs74529920
cg02261637	chr14	75728331	+	NA	rs141367701
cg02305961	chr14	105157042	-	NA	rs12147788
cg02332015	chr14	104834292	-	NA	rs76678479
cg02963381	chr14	106936375	+	NA	rs2427695
cg03018931	chr14	98629206	+	NA	rs74645434
cg03021344	chr14	105683361	+	NA	rs75331388
cg03925921	chr14	96001849	-	NA	rs2295833
cg04119833	chr14	106235736	+	NA	rs192722135
cg04176452	chr14	71131956	-	NA	rs1205234
cg04203853	chr14	75770221	+	NA	rs115593423
cg04224084	chr14	20704361	+	NA	rs186671648
cg04286932	chr14	93419165	+	NA	rs79161432
cg04561727	chr14	104010865	+	NA	rs115988988
cg04711852	chr14	37126283	+	NA	rs74044456
cg04824818	chr14	51362208	+	NA	rs145026938
cg04978107	chr14	24458000	-	NA	rs55774579
cg05149720	chr14	106670651	-	NA	rs60698495
cg05179529	chr14	74551516	-	NA	NA
cg05212098	chr14	106177398	+	NA	rs192719872
cg05225909	chr14	60716016	-	NA	rs2031628
cg05314124	chr14	56471704	+	NA	rs1188196
cg05859760	chr14	62523609	-	NA	rs8015283
cg05923056	chr14	89883246	-	NA	rs145915181
cg06597038	chr14	20710315	-	NA	rs138913566
cg06762902	chr14	56584647	-	rs1046597	NA
cg06945697	chr14	100055765	+	NA	rs56814459
cg06970956	chr14	57046431	-	NA	rs138987663
cg07063294	chr14	105286642	+	NA	rs117725127
cg07179457	chr14	74034619	-	NA	rs74061170
cg07485720	chr14	102094825	-	NA	rs113448167
cg07512790	chr14	74489225	-	NA	rs74635757
cg07529608	chr14	70041661	-	NA	rs117042111
cg08021393	chr14	103653580	+	rs73362533	NA
cg08062206	chr14	102959357	-	NA	rs77811883
cg08092588	chr14	105041452	-	NA	rs140612829
cg09184385	chr14	105170889	-	NA	rs7151116
cg09241022	chr14	29254530	+	NA	rs151015313
cg09387152	chr14	75689066	-	NA	rs78586017
cg09826395	chr14	102685246	+	NA	rs139112447
cg09985105	chr14	104746559	-	NA	rs79057842
cg09995068	chr14	71288954	-	rs11847356	NA
cg10040530	chr14	104010839	-	NA	rs80207043
cg10040594	chr14	93556554	+	NA	rs55997915
cg10242703	chr14	58714141	+	rs10147580	NA
cg10324096	chr14	92587714	+	rs7143608	NA
cg10544018	chr14	101535442	+	NA	rs12586680
cg10891008	chr14	102768942	+	NA	rs4346142
cg11025763	chr14	76819246	+	NA	rs143882864
cg11869773	chr14	101489781	+	NA	rs61732624
cg11871960	chr14	97058777	+	NA	rs57834968
cg12103802	chr14	91902937	-	NA	rs139565558
cg12182063	chr14	106333603	+	rs186843836	NA
cg12864368	chr14	93673654	-	NA	rs2286653
cg12868494	chr14	100193110	-	NA	rs144296616
cg13024633	chr14	94546944	+	NA	rs75825150
cg13166942	chr14	101528524	-	NA	rs117311466
cg13574499	chr14	51362409	+	NA	rs28876189
cg13749548	chr14	75722495	-	NA	rs741847
cg13774948	chr14	53019342	-	NA	rs190357293
cg14035860	chr14	55707715	-	NA	rs76333659
cg14124481	chr14	106094051	+	NA	rs140908598
cg14172454	chr14	106190169	-	NA	rs76497342
cg14308332	chr14	39736173	-	NA	rs41317316
cg14338551	chr14	76391200	-	NA	rs148742149
cg14358570	chr14	93365369	-	NA	rs12432941
cg14373220	chr14	102357944	-	NA	rs2720216
cg14431393	chr14	74111588	+	NA	rs116457750
cg14897298	chr14	96750481	+	NA	rs116049418
cg14930116	chr14	106135024	-	NA	rs73367399
cg15321108	chr14	102227943	-	NA	rs188135483
cg15436451	chr14	106197956	+	NA	rs5015833
cg16050468	chr14	105011965	-	NA	rs145290296
cg16050723	chr14	51135222	+	NA	rs3015489
cg16092069	chr14	105608973	-	NA	rs112723387
cg16197772	chr14	24505537	-	NA	rs2332130
cg16202259	chr14	104625420	-	NA	rs10150792
cg16576694	chr14	106071815	+	NA	rs185575242
cg16711612	chr14	79745592	-	NA	rs78633132
cg16802892	chr14	32413698	-	NA	rs1278924
cg18137598	chr14	104205122	-	NA	rs17292804
cg18141400	chr14	51818816	-	NA	rs58061366
cg18272353	chr14	95238706	-	NA	rs116314153
cg18389827	chr14	93419447	-	NA	rs115697777
cg18459622	chr14	69283247	-	NA	rs192357400
cg18480974	chr14	104668827	+	rs12879965	NA
cg18729681	chr14	91742453	+	NA	rs111899584
cg19008523	chr14	45369183	+	NA	rs112034471
cg19671247	chr14	65126004	+	NA	rs1980521
cg19855227	chr14	23451711	+	NA	rs45500097
cg20008148	chr14	37053169	+	NA	rs10145134
cg20010076	chr14	43531719	-	NA	rs113032199
cg20492230	chr14	86577671	+	NA	rs11626826
cg20494444	chr14	70013519	+	NA	rs76062929
cg20502901	chr14	103656054	+	NA	rs143253191
cg21523812	chr14	91770308	-	NA	rs112741231
cg21792493	chr14	104652867	+	NA	rs2487298
cg21797973	chr14	38241730	-	NA	rs149101856
cg21920469	chr14	103375193	-	NA	rs45517731
cg22807598	chr14	105302637	-	NA	rs73350401
cg23005102	chr14	56979854	+	NA	rs7156926
cg23105863	chr14	101011318	+	NA	rs79064001
cg23171812	chr14	74551373	+	NA	rs4899493
cg23181950	chr14	65381464	-	NA	rs117722345
cg23206460	chr14	105183714	+	NA	rs141991207
cg23229155	chr14	67940669	-	NA	rs13379074
cg23352245	chr14	44002338	-	NA	rs10144368
cg23413074	chr14	41684218	-	NA	rs7149297
cg23459174	chr14	82295989	-	NA	rs7150289
cg23489384	chr14	21199099	+	NA	rs7141655
cg23576118	chr14	72398839	-	NA	rs36322
cg23877577	chr14	100674604	-	NA	rs146453419
cg24762816	chr14	105037265	+	NA	rs57225841
cg24976563	chr14	24587638	-	NA	rs3825584
cg24996565	chr14	96180643	-	NA	NA
cg25096107	chr14	106037781	-	NA	rs115625565
cg26023960	chr14	105242373	+	NA	rs12897418
cg26099837	chr14	105255361	+	NA	rs61759768
cg26104065	chr14	105964594	+	NA	rs79500692
cg26217402	chr14	74238381	+	rs77466763	NA
cg26258120	chr14	97431164	-	NA	rs856278
cg26294145	chr14	106086764	-	NA	rs4983477
cg26306424	chr14	21657028	+	NA	rs190586786
cg26337624	chr14	105350915	-	NA	rs117866982
cg26341749	chr14	56856095	-	NA	rs116502232
cg26386273	chr14	104623477	-	NA	rs140687023
cg27137810	chr14	96857584	-	NA	NA
cg00117012	chr15	73996358	-	NA	rs2291014
cg01380321	chr15	98631681	-	NA	rs148321920
cg01614839	chr15	63751596	+	NA	rs12904702
cg01677142	chr15	28260052	+	NA	rs1800401
cg01933245	chr15	40969222	-	NA	rs7176221
cg02025578	chr15	66797357	-	NA	rs73471772
cg02380236	chr15	22383188	+	NA	rs1820851
cg02489449	chr15	100524428	-	NA	rs9672993
cg02537902	chr15	75917955	-	NA	rs28372917
cg02747151	chr15	25981177	+	NA	rs72625120
cg03026420	chr15	45315313	+	NA	rs142954900
cg03336334	chr15	29407987	-	NA	rs75655549
cg03449867	chr15	28200653	-	NA	rs9920172
cg03478313	chr15	93655850	-	NA	rs28708656
cg03942265	chr15	76005194	-	NA	rs117619229
cg04124040	chr15	65117798	+	NA	rs72744802
cg04173211	chr15	81489338	-	NA	rs4346163
cg04280377	chr15	98635049	+	NA	rs149422238
cg04904527	chr15	27027065	+	NA	rs8043091
cg05171761	chr15	25432321	-	NA	rs113335181
cg05397010	chr15	42448259	-	NA	rs114332337
cg05400495	chr15	59665308	+	NA	rs75949995
cg05923759	chr15	78238416	+	NA	rs149317826
cg06056644	chr15	23111623	+	NA	rs143840596
cg06371954	chr15	76632287	+	NA	rs77623289
cg06679319	chr15	41806867	-	NA	rs78288023
cg06753055	chr15	40228656	-	NA	rs7181860
cg06797501	chr15	62478841	-	NA	rs117580591
cg07147709	chr15	89155000	-	NA	rs111470135
cg07280272	chr15	41230536	-	NA	rs56400389
cg07307653	chr15	52043708	+	NA	rs183685693
cg07811112	chr15	29980500	-	NA	rs260540
cg07912453	chr15	99551585	-	NA	rs146982382
cg07970400	chr15	40650285	-	NA	rs13380031
cg07989833	chr15	93609317	+	NA	rs143745795
cg08051804	chr15	74679906	-	NA	rs79676320
cg08296868	chr15	101266461	+	NA	rs75258887
cg08426161	chr15	90931457	-	NA	rs2589941
cg08619779	chr15	69452981	+	NA	rs61746632
cg08885708	chr15	24502302	+	NA	rs34443849
cg09431919	chr15	63449821	-	NA	rs28366053
cg09472203	chr15	83378614	-	rs183856770	NA
cg09609212	chr15	74284801	-	NA	rs28575231
cg09610311	chr15	58839555	-	NA	rs12442747
cg09803413	chr15	65594422	-	NA	rs603205
cg09937344	chr15	56757325	+	rs7164251	NA
cg10153250	chr15	99671805	-	NA	rs115301553
cg10261639	chr15	68177161	+	NA	rs10152518
cg10329699	chr15	22891467	+	rs12915977	NA
cg10503842	chr15	23158338	+	NA	rs61999421
cg10836661	chr15	29093810	-	NA	rs59527126
cg11089364	chr15	25480987	-	NA	rs116056415
cg11101032	chr15	88380426	+	NA	rs72630076
cg11104619	chr15	44581311	-	NA	rs77839597
cg11353598	chr15	70740451	-	NA	NA
cg11399582	chr15	74345103	+	NA	rs11072475
cg11869628	chr15	83240788	+	NA	rs114511543
cg12151888	chr15	24125985	+	NA	rs11852502
cg12160578	chr15	63334699	+	rs8042834	NA
cg12594940	chr15	25488765	-	NA	rs72546399
cg12604036	chr15	25425436	-	NA	rs79256889
cg13059459	chr15	22646810	+	NA	rs186739196
cg13136933	chr15	57592040	-	NA	rs112427003
cg13184270	chr15	56757290	+	rs7164251	NA
cg13626582	chr15	57592083	-	rs112427003	NA
cg13934266	chr15	52029533	+	NA	rs7496198
cg14344095	chr15	93617965	-	NA	rs78001161
cg14549295	chr15	76604340	+	NA	rs62027053
cg14798158	chr15	98635034	+	NA	rs75451005
cg14863101	chr15	65124713	+	NA	rs186771216
cg14908557	chr15	100890477	+	NA	rs55785541
cg15042184	chr15	69110058	-	NA	rs28446280
cg15269045	chr15	28271848	+	NA	rs112083015
cg15446043	chr15	53082395	-	NA	NA
cg15805998	chr15	74266972	-	NA	rs116940484
cg16048568	chr15	96875210	+	rs184941768	NA
cg16100446	chr15	77980349	-	NA	rs73457862
cg16398051	chr15	100821466	-	NA	rs7496640
cg16586105	chr15	72101891	-	NA	rs140327439
cg16665064	chr15	72409903	-	NA	rs114582540
cg16775095	chr15	66947066	+	NA	rs8032244
cg16801491	chr15	45694579	+	NA	rs1820518
cg17396978	chr15	57210912	-	NA	rs181102017
cg18315040	chr15	99640746	-	NA	rs188895626
cg18640509	chr15	45315202	+	NA	rs116960553
cg19265641	chr15	85113338	+	rs11630760	NA
cg19567891	chr15	89921083	+	NA	rs117603356
cg19596020	chr15	41166388	+	NA	rs114109296
cg20076231	chr15	67268653	+	NA	rs11630476
cg20249919	chr15	102029706	-	NA	rs189987207
cg20803423	chr15	39133011	-	NA	rs7175586
cg21381395	chr15	95194368	-	NA	rs185949955
cg21520564	chr15	78189625	+	NA	rs79592878
cg21829038	chr15	101593831	-	NA	rs34795289
cg22042896	chr15	99057957	+	NA	rs146081022
cg22211154	chr15	76304796	+	NA	rs74024060
cg22390633	chr15	60885233	-	NA	rs73422100
cg22457211	chr15	40075133	-	NA	rs115966804
cg22496102	chr15	78632677	-	NA	NA
cg22571564	chr15	34875945	+	NA	rs2655327
cg23009094	chr15	101862689	-	NA	rs36022203
cg23161251	chr15	99550850	-	NA	rs115668313
cg23479778	chr15	80793988	+	rs4497643	NA
cg23911637	chr15	99979013	-	NA	rs28594079
cg24081553	chr15	61238720	-	NA	rs7165574
cg24150333	chr15	100519770	+	NA	rs111572066
cg24204532	chr15	101605859	-	NA	rs41373050
cg24210742	chr15	88380383	+	rs72630076	NA
cg24326830	chr15	77835708	+	NA	rs118033966
cg24387962	chr15	35280570	-	NA	rs116114149
cg24738257	chr15	43983306	-	NA	rs151262046
cg24977462	chr15	65128112	+	rs72757619	NA
cg25395581	chr15	69268068	-	NA	rs28886024
cg25598062	chr15	94218934	+	NA	rs12912152
cg25626264	chr15	47458032	+	NA	rs148019303
cg26163719	chr15	64388076	+	NA	rs7173976
cg26447146	chr15	85142959	-	NA	rs3762167
cg26896717	chr15	101097209	+	NA	rs1699110
cg27336587	chr15	96887867	-	NA	rs76890238
cg00131870	chr16	50775820	-	NA	rs3743782
cg00164583	chr16	88554420	+	NA	rs113487531
cg00324979	chr16	89152443	-	NA	rs55848941
cg00402139	chr16	85372994	+	rs58631551	NA
cg00534215	chr16	89167792	-	NA	rs8060043
cg00595889	chr16	951692	-	NA	rs12918967
cg00608860	chr16	86588622	+	NA	rs139930353
cg00632358	chr16	12657151	-	NA	rs79280058
cg00656826	chr16	5235588	-	NA	rs8045693
cg00712935	chr16	88443063	+	NA	rs114897784
cg00747650	chr16	10856534	+	NA	rs80312210
cg00860354	chr16	88442765	-	NA	rs116218171
cg00912337	chr16	3199713	-	NA	rs2735514
cg00938050	chr16	20084944	-	NA	rs74327357
cg01085165	chr16	4426401	+	NA	rs112018308
cg01107178	chr16	89408248	+	NA	rs112212569
cg01153376	chr16	818807	+	NA	rs57272256
cg01215328	chr16	34208792	+	NA	rs141051385
cg01230035	chr16	75284882	-	NA	rs76884543
cg01233215	chr16	1021001	-	NA	rs13334376
cg01234379	chr16	88168314	+	rs59873457	NA
cg01241624	chr16	3074425	-	NA	rs56708449
cg01277300	chr16	969918	+	NA	rs118173236
cg01454815	chr16	23193933	-	NA	rs5719
cg01481978	chr16	85449316	-	NA	rs35660923
cg01495521	chr16	978040	+	NA	rs12596409
cg01518755	chr16	88066718	+	rs74992447	NA
cg01567115	chr16	989564	-	NA	rs112146294
cg01620538	chr16	830689	-	NA	rs112809896
cg01636576	chr16	9278301	-	NA	NA
cg01710670	chr16	15018856	-	NA	rs186411959
cg01741056	chr16	25075152	-	NA	rs58867145
cg01768395	chr16	13873833	-	NA	rs1016932
cg01768840	chr16	88767454	+	NA	rs57865118
cg01803679	chr16	28550269	-	NA	rs76007774
cg01840459	chr16	58549320	-	NA	rs34676074
cg01909993	chr16	88935844	+	NA	rs7184636
cg01954388	chr16	2987280	+	rs61747748	NA
cg01968683	chr16	88052146	+	NA	rs17850504
cg02050232	chr16	29296614	-	NA	rs112716173
cg02070113	chr16	73602654	-	NA	rs113790585
cg02209667	chr16	75272754	-	NA	rs56373624
cg02223692	chr16	56716347	+	NA	rs34713543
cg02385593	chr16	237231	+	NA	rs186776553
cg02410200	chr16	325290	+	NA	rs117215141
cg02476374	chr16	1204932	-	NA	rs62012312
cg02529544	chr16	87690083	+	NA	rs77558072
cg02545556	chr16	88811348	-	NA	rs77990404
cg02559817	chr16	78466533	+	NA	rs73572838
cg02562299	chr16	69143815	-	NA	rs2232229
cg02564175	chr16	57333902	-	NA	rs149619861
cg02689514	chr16	88992127	-	NA	rs116326488
cg02771637	chr16	1077970	-	NA	rs7188482
cg02784301	chr16	23194194	-	rs191703586	NA
cg02787852	chr16	27414536	-	NA	rs79854010
cg02797144	chr16	3245099	+	NA	rs13333637
cg02823132	chr16	88805054	+	NA	rs115481622
cg02950621	chr16	3635098	-	NA	rs75693937
cg02968175	chr16	4690020	-	NA	rs60030495
cg03067367	chr16	5293539	-	NA	rs61087073
cg03250842	chr16	87678574	-	NA	NA
cg03335476	chr16	4381533	+	NA	rs79765022
cg03340135	chr16	88788543	-	NA	rs76661599
cg03400303	chr16	67979541	+	NA	rs76074266
cg03420040	chr16	1027383	-	NA	rs117661550
cg03424505	chr16	29153044	-	NA	rs28735182
cg03530721	chr16	2215330	-	NA	NA
cg03599812	chr16	671905	-	NA	rs56980831
cg03625141	chr16	2892769	-	NA	rs8060332
cg03693714	chr16	4723816	-	NA	rs113912879
cg03782858	chr16	81743786	-	NA	rs116642623
cg03804206	chr16	82191819	-	NA	rs79036530
cg03879386	chr16	49600702	-	NA	rs73580525
cg03960654	chr16	1502338	-	NA	rs74465057
cg03997653	chr16	57933822	-	NA	rs79023861
cg03998866	chr16	88935317	-	NA	rs116813563
cg04072301	chr16	88975960	-	NA	rs7405030
cg04390096	chr16	81111008	+	rs9925943	NA
cg04414917	chr16	28889971	+	NA	rs75273069
cg04458924	chr16	88885124	-	NA	rs11866753
cg04477079	chr16	86267202	+	NA	rs192656139
cg04509100	chr16	70680320	-	NA	rs74024415
cg04513015	chr16	89986545	+	NA	rs1805009
cg04551282	chr16	88884836	-	NA	rs76205941
cg04621455	chr16	66600294	-	NA	rs7188654
cg04622164	chr16	85157906	-	NA	NA
cg04704414	chr16	1836662	-	NA	rs62040028
cg04749453	chr16	29153300	-	NA	rs12927111
cg04809380	chr16	1244525	-	NA	rs116448790
cg04852323	chr16	69975865	+	NA	rs77918990
cg04903900	chr16	85298371	-	NA	rs74368645
cg04908013	chr16	82173104	+	NA	rs112410817
cg04952694	chr16	89220688	-	NA	rs79800328
cg04979147	chr16	74808750	+	NA	rs8055626
cg05005382	chr16	841550	-	NA	rs141372210
cg05021394	chr16	88066929	-	NA	rs55945428
cg05028929	chr16	1138797	+	NA	rs2467441
cg05040891	chr16	15744639	+	NA	rs8054732
cg05095057	chr16	959445	+	NA	rs12927254
cg05105330	chr16	85063708	+	NA	rs62048415
cg05162456	chr16	85671457	-	NA	rs112091158
cg05339515	chr16	68624615	-	rs8049076	NA
cg05415670	chr16	88168312	+	NA	rs73243210
cg05477582	chr16	66600478	-	NA	rs7193473
cg05531174	chr16	88980433	+	NA	rs113135562
cg05625024	chr16	67876020	+	NA	rs73593818
cg05644767	chr16	31366118	+	NA	rs117809045
cg05713294	chr16	66413010	+	NA	rs2344563
cg05798111	chr16	68560845	+	NA	rs111677533
cg05815255	chr16	49317169	+	rs991733	NA
cg05873017	chr16	1426992	-	NA	rs115054857
cg05947391	chr16	2918414	+	NA	rs144501787
cg06048169	chr16	81254051	-	NA	rs7187615
cg06231519	chr16	969599	+	NA	rs113881512
cg06247108	chr16	88832667	-	NA	NA
cg06304787	chr16	88772962	-	NA	rs137933845
cg06352616	chr16	1493759	+	NA	rs12596752
cg06353428	chr16	71660113	-	NA	NA
cg06373505	chr16	3074334	-	NA	NA
cg06386009	chr16	86743964	+	NA	rs300011
cg06393589	chr16	84581885	-	rs117270541	NA
cg06420903	chr16	88186669	-	NA	rs140848105
cg06440169	chr16	60010823	+	NA	rs4785084
cg06490968	chr16	15974524	-	rs74009494	NA
cg06494135	chr16	85968843	+	NA	rs10400953
cg06528803	chr16	75273344	+	NA	rs144933945
cg06534221	chr16	88725763	-	NA	rs79616778
cg06576765	chr16	34848776	+	NA	rs7194282
cg06602821	chr16	85614402	+	NA	rs74031853
cg06652011	chr16	83968316	+	rs9931528	NA
cg06664668	chr16	84328391	-	NA	rs80068047
cg06778639	chr16	71460225	+	NA	rs9930764
cg06829695	chr16	67633021	-	NA	rs139229572
cg06907056	chr16	85532985	-	NA	rs56229722
cg07018090	chr16	88079797	-	NA	rs142278621
cg07027566	chr16	1401894	+	NA	rs28654239
cg07193173	chr16	72829426	-	NA	rs62639997
cg07304551	chr16	85618571	-	NA	rs115306930
cg07412408	chr16	9184496	-	NA	rs113337129
cg07473590	chr16	70100756	+	NA	rs150737156
cg07484567	chr16	84087087	-	NA	rs2089723
cg07505018	chr16	54968831	-	NA	rs145889335
cg07507559	chr16	86112008	+	NA	rs117036640
cg07515536	chr16	698782	+	NA	rs60830234
cg07519426	chr16	922132	-	rs116579944	NA
cg07590493	chr16	31191788	-	NA	rs71389497
cg07605523	chr16	86526369	+	NA	rs116347103
cg07613987	chr16	55053497	-	NA	rs72802741
cg07631681	chr16	410001	+	NA	rs116837927
cg07641284	chr16	29756951	+	rs9925082	NA
cg07643829	chr16	2757806	+	NA	rs116113618
cg07672343	chr16	88151455	+	NA	rs9932376
cg07702637	chr16	671556	+	NA	rs112064138
cg07719621	chr16	54970469	-	NA	rs60764467
cg07731336	chr16	20177934	-	NA	rs11074436
cg07829209	chr16	23694534	+	NA	rs111697354
cg07832337	chr16	84402132	-	NA	rs13330390
cg07904290	chr16	5482346	-	NA	rs35635438
cg07971129	chr16	11924039	+	NA	rs145396067
cg08001552	chr16	929542	-	NA	rs76200860
cg08010037	chr16	11430375	+	NA	rs149961585
cg08020762	chr16	81129997	-	NA	rs8177845
cg08072101	chr16	7855274	+	rs28484749	NA
cg08123749	chr16	30544067	-	NA	rs115499189
cg08145839	chr16	922126	-	NA	rs116579944
cg08151879	chr16	1979830	+	NA	rs758191
cg08170293	chr16	12667646	-	NA	rs3169265
cg08335008	chr16	89225495	+	NA	rs72819323
cg08370077	chr16	851288	-	NA	rs184412397
cg08403010	chr16	30381303	-	NA	rs12930787
cg08542520	chr16	88044764	+	NA	rs115467655
cg08632388	chr16	88700818	+	NA	rs147864679
cg08699631	chr16	74782152	-	NA	rs74648378
cg08717414	chr16	71523259	-	NA	NA
cg08784311	chr16	89632724	+	NA	rs12932628
cg08854094	chr16	84059138	+	rs72799228	NA
cg08861369	chr16	85671714	+	rs12922725	NA
cg08885265	chr16	1212927	-	rs7186219	NA
cg08928871	chr16	594329	+	NA	rs114426397
cg08959396	chr16	1922216	+	NA	rs71384658
cg09058650	chr16	81812565	+	NA	rs62046428
cg09095924	chr16	1722278	+	NA	rs60082045
cg09135239	chr16	412393	+	NA	rs74000545
cg09160751	chr16	70190329	-	NA	rs149066823
cg09161519	chr16	2008505	+	NA	rs144254704
cg09177545	chr16	85458291	+	NA	rs79586467
cg09214892	chr16	83958078	+	rs11644512	NA
cg09215282	chr16	811744	-	NA	NA
cg09226198	chr16	1997004	-	NA	rs113956264
cg09306188	chr16	4733253	+	NA	rs61734739
cg09357483	chr16	87904491	+	NA	rs33914778
cg09437523	chr16	85247785	+	rs62049804	NA
cg09454613	chr16	77233327	-	NA	NA
cg09556971	chr16	879016	+	NA	rs74001058
cg09562174	chr16	87811505	+	rs115772141	NA
cg09649545	chr16	85155383	+	NA	rs9933471
cg09672737	chr16	1424175	+	NA	rs139451972
cg09727206	chr16	12618726	-	NA	rs56845136
cg09735190	chr16	847986	-	NA	rs74405798
cg09735674	chr16	85044807	-	NA	rs76077655
cg09892721	chr16	84059077	+	NA	rs72799227
cg09919570	chr16	49311782	+	NA	rs140916707
cg09956782	chr16	1305579	-	NA	rs12185152
cg10023572	chr16	87446862	+	NA	rs34970062
cg10142236	chr16	883132	+	NA	rs74001060
cg10151583	chr16	88460502	+	NA	rs116032873
cg10217472	chr16	88181642	+	NA	rs116208072
cg10265258	chr16	89184591	-	NA	rs184970349
cg10269560	chr16	88133238	+	NA	rs36056207
cg10295110	chr16	4524375	+	rs112422966	NA
cg10385692	chr16	1175678	-	NA	rs58012074
cg10471113	chr16	1587842	+	NA	rs141085747
cg10477153	chr16	75263200	+	NA	rs72802389
cg10486655	chr16	68624584	-	NA	rs8049076
cg10492935	chr16	2032066	+	NA	rs67025784
cg10516012	chr16	1306346	+	NA	rs3865205
cg16378133	chr16	2721379	+	NA	rs149507329
cg16607197	chr16	968643	-	NA	rs12444056
cg16670573	chr16	103423	-	NA	rs2541593
cg16681355	chr16	4814434	+	NA	rs150439029
cg16743903	chr16	89593216	+	NA	rs139178087
cg16747885	chr16	31551613	-	NA	rs28788792
cg16769976	chr16	89900194	-	NA	rs62054257
cg21306218	chr16	89787478	-	NA	rs193027303
cg26496205	chr16	1488037	-	rs4984840	NA
cg26515378	chr16	1072779	-	NA	rs73489822
cg26558461	chr16	89170857	+	rs8056882	NA
cg26603047	chr16	88838368	+	NA	rs113277355
cg26873935	chr16	72459516	-	NA	rs17608557
cg26934402	chr16	2837636	-	NA	rs80014552
cg27112983	chr16	89147812	-	NA	rs7187116
cg27121342	chr16	87437787	-	NA	rs74578121
cg27211136	chr16	11272258	-	NA	rs61744091
cg27226511	chr16	11439302	-	NA	rs12149160
cg27360527	chr16	85722694	-	rs57115773	NA
cg27423760	chr16	51186463	+	NA	rs186960175
cg27517308	chr16	88132530	+	NA	rs115574342
cg27519236	chr16	57836397	+	NA	rs116905168
cg27649897	chr16	89177987	+	NA	rs117435455
cg00019880	chr17	53832578	+	NA	rs60959625
cg00266322	chr17	72889549	+	NA	rs188462151
cg00286104	chr17	73583877	+	NA	rs62089217
cg00523683	chr17	78748471	-	NA	NA
cg00701918	chr17	78724995	-	NA	rs78165415
cg00703403	chr17	39810972	+	NA	rs73297946
cg00715772	chr17	40307167	-	NA	rs3785900
cg00739217	chr17	76183602	+	NA	rs73999670
cg00842582	chr17	77545900	+	NA	rs57526497
cg00910107	chr17	81032839	+	NA	rs72852000
cg00911364	chr17	43922800	+	NA	rs112690750
cg00914147	chr17	973405	-	NA	rs55688032
cg01256444	chr17	12550226	-	NA	rs8072245
cg01381028	chr17	61548225	-	NA	rs146210765
cg01401135	chr17	76522783	+	NA	rs61744545
cg01552920	chr17	79905236	-	NA	rs56067823
cg01668740	chr17	99757	+	NA	rs7225426
cg01978703	chr17	973713	+	NA	rs2256987
cg02017486	chr17	80004854	-	NA	rs75112624
cg02031303	chr17	47305050	+	NA	rs16947328
cg02067491	chr17	3776887	-	NA	rs34055017
cg02090547	chr17	62207633	-	NA	rs141083285
cg02288522	chr17	49338257	-	NA	rs14180
cg02363653	chr17	78815421	+	NA	rs79368579
cg02374982	chr17	76472461	+	NA	rs7211028
cg02701825	chr17	73083632	+	NA	rs73350542
cg02794984	chr17	40332140	+	NA	rs7223929
cg02823329	chr17	8792092	-	NA	rs16957702
cg02827731	chr17	44074132	-	NA	rs117562189
cg02877478	chr17	36981702	-	NA	rs73985026
cg03044452	chr17	4464024	-	NA	rs115531874
cg03053358	chr17	1029917	+	NA	rs8182339
cg03163302	chr17	8301166	-	NA	rs17205049
cg03348857	chr17	73499195	+	NA	rs112206208
cg03407524	chr17	80043349	+	NA	rs17848939
cg03503809	chr17	96684	+	NA	rs4985571
cg03625300	chr17	79294196	+	NA	rs191103770
cg03678039	chr17	74525066	+	NA	rs114159737
cg03678860	chr17	80856989	+	NA	rs118104175
cg03769704	chr17	33568966	+	NA	rs78034259
cg03959986	chr17	2207236	-	NA	rs408067
cg04173852	chr17	66292375	+	NA	rs75722560
cg04515258	chr17	78825412	-	NA	rs74004012
cg04726090	chr17	41856008	+	rs112499115	NA
cg04815891	chr17	1355227	+	NA	rs34686768
cg04986009	chr17	18164404	-	NA	rs2605142
cg05248234	chr17	79495519	+	NA	rs2075720
cg05271360	chr17	38083955	+	NA	rs78298787
cg05291429	chr17	1494566	+	NA	rs63598260
cg05299140	chr17	47972401	-	NA	rs149448304
cg05453042	chr17	19588367	+	NA	rs71317749
cg05506007	chr17	41444	+	rs192899149	NA
cg05519187	chr17	35303387	+	NA	rs56698859
cg05527721	chr17	31320695	-	NA	rs187799048
cg05627441	chr17	75278110	-	NA	rs115857999
cg05653055	chr17	20841843	-	NA	rs34006879
cg05714748	chr17	80856238	+	rs189357907	NA
cg05785424	chr17	21226409	+	NA	rs80080478
cg05850656	chr17	46114620	-	NA	rs12940701
cg05874523	chr17	213743	-	NA	rs71354768
cg05919324	chr17	160513	+	NA	rs55903142
cg05932517	chr17	2761121	-	NA	rs56802211
cg05952322	chr17	77302326	-	NA	rs77886818
cg06307943	chr17	79059375	+	NA	rs148844869
cg06577593	chr17	45331082	-	NA	rs55827077
cg06634367	chr17	9806770	+	NA	rs6503268
cg06896619	chr17	61851486	+	rs9913323	NA
cg07017164	chr17	44087629	-	NA	rs3744460
cg07077858	chr17	46620300	+	NA	rs79499476
cg07200616	chr17	80964885	+	NA	rs77061291
cg07207070	chr17	77373727	-	NA	rs62063988
cg07208425	chr17	78166385	+	NA	rs11658460
cg07377662	chr17	81037199	+	NA	rs188728273
cg07385038	chr17	8060220	-	NA	rs3027163
cg07447845	chr17	81032781	-	NA	rs139435209
cg07712165	chr17	80899280	+	NA	rs9390
cg07934927	chr17	126030	-	NA	rs75902830
cg07937925	chr17	15820699	-	NA	rs9893969
cg07943111	chr17	1492285	+	NA	rs12603919
cg08128486	chr17	78957507	+	NA	rs11655938
cg08292959	chr17	74878420	+	NA	rs1663456
cg08311321	chr17	79952915	+	NA	rs116096769
cg08334962	chr17	36831188	+	NA	rs114805607
cg08456043	chr17	7320581	+	NA	rs78081080
cg08900396	chr17	149582	-	NA	rs66542400
cg09121569	chr17	213675	-	NA	rs71354764
cg09268718	chr17	1546403	+	NA	rs60253582
cg09359749	chr17	70378201	-	NA	rs28524522
cg09398214	chr17	60781147	+	NA	rs112417758
cg09442452	chr17	72565887	-	NA	rs2706513
cg09476950	chr17	36499775	-	NA	rs149349253
cg09698065	chr17	74519373	-	NA	rs8082416
cg09951588	chr17	14608684	-	NA	rs4791596
cg10095608	chr17	49462837	+	NA	rs113806834
cg10182541	chr17	7145706	-	NA	rs147634798
cg10347246	chr17	21193716	-	NA	rs79315289
cg10410904	chr17	76787442	-	NA	rs60045444
cg10607155	chr17	79481002	-	NA	rs62076019
cg10690440	chr17	55901064	+	NA	rs116985091
cg10752731	chr17	78938134	-	NA	rs55677452
cg11088706	chr17	74941572	-	NA	rs12451777
cg11117809	chr17	42084376	-	NA	rs228772
cg11469818	chr17	78093132	-	NA	rs1800317
cg11472541	chr17	72868845	+	rs34213602	NA
cg11521467	chr17	71640299	+	NA	rs62063644
cg11606607	chr17	78264297	+	NA	rs11651637
cg11644815	chr17	4891687	-	NA	rs72838317
cg11902961	chr17	4835341	+	NA	rs3887887
cg11913489	chr17	133110	-	NA	rs72631437
cg11976222	chr17	79374340	-	NA	rs117735059
cg12051203	chr17	20450484	-	NA	rs150708087
cg12256311	chr17	685750	-	NA	NA
cg12362980	chr17	80277285	-	NA	rs140817240
cg12474936	chr17	7232850	-	NA	rs115671620
cg12658387	chr17	81033543	+	NA	rs78807360
cg12747467	chr17	1104696	-	NA	rs114172141
cg12897844	chr17	74965015	-	NA	rs1867464
cg12989085	chr17	1367637	+	rs78635371	NA
cg13005428	chr17	78916378	-	NA	rs34449704
cg13058786	chr17	77097868	+	NA	rs184225014
cg13101963	chr17	74913881	-	NA	rs34967603
cg13117582	chr17	81025461	-	NA	rs11657374
cg13164195	chr17	79278083	+	NA	rs11871307
cg13294856	chr17	36003552	+	rs72830448	NA
cg13377102	chr17	7832764	-	NA	NA
cg13771797	chr17	4901063	+	NA	rs116890733
cg13874759	chr17	77704250	+	NA	rs28502318
cg13951796	chr17	291563	-	NA	rs80162254
cg14012014	chr17	85064	-	NA	rs8076043
cg14228269	chr17	21316002	+	NA	rs77096648
cg14326989	chr17	46799479	-	NA	rs116524709
cg14411912	chr17	29038045	-	NA	rs57062768
cg14416747	chr17	75136725	+	NA	rs28411689
cg14436792	chr17	66131886	+	NA	rs113745423
cg14492599	chr17	77174290	+	NA	rs144385834
cg14599729	chr17	15686294	-	NA	rs12939797
cg14773822	chr17	75471246	-	NA	rs41282083
cg14947411	chr17	80660948	-	rs116675887	NA
cg14947900	chr17	5370938	-	NA	rs141957227
cg15030378	chr17	17726965	-	NA	rs12936927
cg15250633	chr17	80627638	-	NA	rs9912932
cg15290312	chr17	76897139	+	NA	rs4789864
cg15406319	chr17	40169518	-	NA	rs4796758
cg15435765	chr17	48270097	-	NA	rs1800695
cg15465367	chr17	76798307	+	NA	rs189292618
cg15472639	chr17	1047405	-	NA	rs73975654
cg15485247	chr17	981518	+	NA	rs76628333
cg15660740	chr17	81023473	+	NA	rs75287822
cg15748407	chr17	39739524	+	NA	rs59780231
cg15880245	chr17	80300749	+	NA	rs9944528
cg15903989	chr17	19411827	+	NA	rs117601576
cg16094767	chr17	821595	+	NA	rs62070219
cg16096085	chr17	37411428	-	NA	rs4325601
cg16185152	chr17	77142186	+	rs72855087	NA
cg16354117	chr17	73829262	-	NA	rs57155095
cg16362801	chr17	76837058	+	NA	rs140233656
cg16464924	chr17	78079668	-	NA	rs1042395
cg16549766	chr17	56160704	-	NA	rs59204964
cg16564529	chr17	36760878	-	NA	rs62077547
cg16575821	chr17	45974285	-	NA	rs2325747
cg16578864	chr17	80138860	-	NA	rs74844349
cg16681031	chr17	78323880	+	rs116946917	NA
cg16692534	chr17	80525324	+	NA	rs113221823
cg16767880	chr17	113262	-	NA	NA
cg17461511	chr17	7591552	-	rs1421314	NA
cg17473377	chr17	76588700	+	NA	rs79231807
cg17558296	chr17	44344541	+	NA	rs111854089
cg17600784	chr17	56179	-	NA	rs114473007
cg17624368	chr17	4792818	-	NA	rs12165037
cg17628491	chr17	78867822	+	NA	rs17848656
cg17737776	chr17	79122455	+	NA	rs74002072
cg17799599	chr17	64787605	-	NA	rs4791038
cg17840849	chr17	1027225	+	NA	rs62069389
cg17888563	chr17	78774058	-	NA	rs7223341
cg17895626	chr17	1588142	+	rs74635192	NA
cg17906851	chr17	78935070	-	NA	rs9897319
cg17912345	chr17	10600914	+	NA	rs2662938
cg17956530	chr17	78667699	+	rs116931702	NA
cg17999122	chr17	76666524	+	NA	rs67278650
cg18024904	chr17	80678370	+	NA	rs73361132
cg18054956	chr17	40021788	+	NA	rs12951445
cg18085990	chr17	973754	+	NA	rs12947905
cg18170879	chr17	27169527	+	rs73986758	NA
cg18212305	chr17	21208172	+	NA	rs28672231
cg18421160	chr17	35711860	-	NA	rs77990622
cg18442075	chr17	40169520	+	rs4796758	NA
cg18465689	chr17	55055344	-	NA	rs80291233
cg18681375	chr17	48637666	+	NA	rs1870581
cg18976191	chr17	9806745	-	NA	rs8079799
cg18979559	chr17	20280153	-	NA	rs183020204
cg19255828	chr17	7790048	+	NA	rs55752997
cg19360675	chr17	53046073	+	rs17209882	NA
cg19426413	chr17	29302235	+	NA	rs111710995
cg19444153	chr17	48861062	+	NA	rs8070536
cg19720984	chr17	7003986	-	NA	rs113736768
cg19749257	chr17	19411474	-	NA	rs116906907
cg20209805	chr17	70108426	-	NA	rs112361847
cg20330086	chr17	4792905	-	NA	rs114183815
cg20504533	chr17	15848253	-	NA	NA
cg20550965	chr17	290529	+	NA	rs73288771
cg20938699	chr17	35296966	+	NA	rs71380121
cg21480464	chr17	17457767	-	NA	rs9905032
cg21700440	chr17	14206225	-	NA	rs75280274
cg21702934	chr17	80272873	+	NA	rs11658034
cg21771497	chr17	77884667	-	NA	rs116310946
cg21796427	chr17	61562170	+	NA	rs12720723
cg21997727	chr17	6411087	+	NA	rs8070393
cg22116458	chr17	21226746	-	NA	rs7216143
cg22122462	chr17	7155557	-	NA	rs9903412
cg22235600	chr17	2262960	-	NA	rs75200886
cg22290140	chr17	76417995	-	NA	rs74001305
cg22590258	chr17	61615739	+	NA	rs55855223
cg22759173	chr17	36632523	-	NA	rs35838328
cg22956635	chr17	56566398	+	NA	rs34900851
cg22984380	chr17	78803149	-	NA	rs7210110
cg23181627	chr17	1587712	+	NA	rs117554473
cg23283288	chr17	5676046	-	NA	rs12450165
cg23415558	chr17	42402174	+	NA	rs28384471
cg23475993	chr17	43221807	-	NA	rs71373536
cg23647744	chr17	44334706	-	NA	rs149567363
cg23676314	chr17	1835482	+	NA	rs4790841
cg23827950	chr17	39240789	+	NA	rs11650261
cg23874373	chr17	77952488	-	NA	rs58333383
cg24087438	chr17	3704482	-	NA	rs3809805
cg24366564	chr17	2843149	-	NA	NA
cg24439623	chr17	925669	-	NA	rs2586251
cg24497270	chr17	42401753	-	NA	rs144010363
cg24539380	chr17	36896750	-	NA	rs56171152
cg24550683	chr17	76905821	-	NA	rs57816430
cg24636332	chr17	4437925	-	NA	rs114310965
cg24669311	chr17	20747058	+	NA	rs111297972
cg24681408	chr17	79887046	+	rs144852190	NA
cg24744031	chr17	18057215	-	NA	rs9916193
cg24849831	chr17	17389971	+	rs148002246	NA
cg24876773	chr17	36625919	-	NA	rs111741635
cg24904992	chr17	77994779	-	NA	rs138842550
cg24947637	chr17	75522344	+	NA	rs74336972
cg24967690	chr17	47314147	-	NA	rs143109402
cg25010115	chr17	79905255	-	NA	rs55906939
cg25038060	chr17	74497306	+	NA	rs143614105
cg25220961	chr17	64298782	+	NA	rs61762373
cg25235958	chr17	79797058	-	NA	rs138230778
cg25306444	chr17	70634661	-	NA	rs113321025
cg25347642	chr17	73028842	-	NA	rs7218004
cg25395812	chr17	43306344	+	NA	rs11079493
cg25793628	chr17	67311918	-	NA	rs142879901
cg25841237	chr17	9631542	-	NA	rs61729504
cg25872885	chr17	62833253	+	NA	rs3935806
cg26011846	chr17	79108344	-	NA	rs55660414
cg26480039	chr17	79041678	+	NA	rs75593691
cg26567001	chr17	77916892	-	NA	rs7213604
cg26568932	chr17	77666380	+	NA	rs112464981
cg26576875	chr17	71189068	+	NA	rs7503007
cg26583088	chr17	40322250	-	NA	NA
cg26610542	chr17	76306090	+	NA	rs78839748
cg26725029	chr17	80921188	+	NA	rs76605898
cg26725838	chr17	35297913	+	NA	rs111571482
cg26733385	chr17	4634708	+	NA	rs112130974
cg26913336	chr17	12569095	+	NA	rs8071767
cg26949829	chr17	40333464	+	rs9896975	NA
cg26968804	chr17	39410688	-	NA	rs7222016
cg27050769	chr17	26926160	+	NA	rs118071028
cg27060340	chr17	43502999	-	NA	rs62064651
cg27173677	chr17	135703	+	NA	rs73278950
cg27403023	chr17	4559907	-	NA	rs79707026
cg27406472	chr17	79230396	+	NA	rs55885872
cg27527595	chr17	63533303	-	NA	rs34755285
cg27626185	chr17	73056755	-	NA	NA
cg00977256	chr18	77793479	-	NA	rs73971825
cg01007147	chr18	44561385	+	NA	rs61747013
cg01114226	chr18	43684364	-	NA	rs113957702
cg03012785	chr18	54788429	+	NA	rs72928382
cg05453001	chr18	77292063	+	NA	rs185375298
cg05478452	chr18	10726260	-	NA	rs28463207
cg06252810	chr18	77378261	+	NA	rs188643532
cg06275813	chr18	55102925	+	NA	rs200740424
cg07040396	chr18	74091753	-	NA	rs13381258
cg07172565	chr18	44557647	-	NA	rs115006944
cg07345205	chr18	77560205	-	NA	rs12455619
cg07853919	chr18	77711868	+	rs190694122	NA
cg12031346	chr18	72206701	+	NA	rs34874693
cg12798257	chr18	77243594	-	NA	rs838057
cg13203249	chr18	72265586	+	rs4073568	NA
cg13817822	chr18	77487394	-	NA	rs74641711
cg14161348	chr18	59854265	+	NA	rs188671069
cg14761252	chr18	71815123	+	rs3813111	NA
cg15700180	chr18	56435859	-	NA	rs115250439
cg15921100	chr18	55108340	+	NA	rs12962172
cg16515500	chr18	13826508	-	NA	rs2236701
cg16705205	chr18	35067529	+	NA	rs7238538
cg17911318	chr18	74962000	-	rs80131113	NA
cg18909131	chr18	46289505	-	NA	rs77389586
cg19316407	chr18	77280264	-	NA	rs181475385
cg19608455	chr18	48086580	+	NA	rs190769648
cg20238412	chr18	14431318	+	NA	rs149297632
cg20782653	chr18	32851924	+	NA	rs189917628
cg20898922	chr18	14393507	-	NA	rs11663450
cg21061582	chr18	44498047	+	NA	rs56277725
cg21410293	chr18	46386361	+	NA	rs141179242
cg21848624	chr18	77219388	-	NA	rs4799057
cg22058122	chr18	6414958	+	NA	rs181277070
cg22072795	chr18	56932169	+	NA	rs141937310
cg24911934	chr18	67873000	-	NA	rs73966851
cg25416605	chr18	47089077	+	NA	rs76823226
cg25928477	chr18	21852313	+	NA	rs73392253
cg26201815	chr18	9708098	-	rs1869736	NA
cg27311476	chr18	77794419	+	NA	rs57357293
cg27400313	chr18	74824280	+	NA	rs75644825
cg27484662	chr18	77126192	-	NA	rs78321723
cg00366190	chr19	33622942	-	NA	rs1270591
cg00389463	chr19	10397620	-	NA	rs34660244
cg00448895	chr19	14800550	+	NA	rs11666649
cg00467278	chr19	1120191	-	NA	rs12610007
cg00488829	chr19	41531916	+	rs3745277	NA
cg00557021	chr19	1203149	+	NA	rs73509382
cg00715257	chr19	9938411	+	NA	rs151181334
cg00851261	chr19	1526651	+	NA	rs115552365
cg01007589	chr19	49894178	-	NA	rs116320345
cg01038517	chr19	9878604	+	NA	rs34942662
cg01067405	chr19	54850417	-	NA	rs35407007
cg01086039	chr19	52101874	+	NA	rs11881769
cg01270299	chr19	53099757	+	NA	rs4801923
cg01331335	chr19	21579877	-	NA	rs77933789
cg01515802	chr19	54876749	+	NA	rs140979146
cg01577001	chr19	982767	+	NA	rs191161713
cg01630829	chr19	39344188	+	NA	rs112274529
cg01632322	chr19	4852205	+	NA	rs117017052
cg01633517	chr19	51502695	-	NA	rs10401897
cg01636599	chr19	639386	+	rs3814889	NA
cg01647917	chr19	542653	+	NA	rs3760878
cg01983759	chr19	868083	-	NA	rs143517669
cg02015303	chr19	42722068	+	NA	rs28364793
cg02309325	chr19	6026993	+	NA	rs77258383
cg02403349	chr19	17416356	+	NA	rs11668755
cg02593048	chr19	4724720	-	NA	rs76829312
cg02629369	chr19	464080	-	NA	rs76592524
cg02707162	chr19	632675	-	NA	rs12609008
cg02841886	chr19	14117094	-	NA	rs187141544
cg02887114	chr19	54568236	-	NA	rs76066061
cg02913337	chr19	47777573	-	NA	rs114657414
cg03131064	chr19	3062986	-	NA	rs56193569
cg03145999	chr19	58629828	-	NA	NA
cg03159252	chr19	639161	+	NA	rs111509883
cg03199239	chr19	2588553	+	NA	rs12609340
cg03217253	chr19	53758055	+	rs115667143	NA
cg03267160	chr19	30433556	+	NA	rs200928000
cg03563385	chr19	6516369	-	NA	rs112578061
cg03642362	chr19	848896	+	NA	rs114996080
cg03643797	chr19	836898	-	NA	rs73919862
cg04062845	chr19	20585206	-	NA	rs76538538
cg04169328	chr19	1020409	-	NA	rs116305519
cg04297163	chr19	10444165	-	NA	rs35633871
cg04357685	chr19	21933540	-	NA	NA
cg04741880	chr19	51362954	-	NA	rs45588133
cg04748098	chr19	53018151	+	NA	rs12462347
cg05276338	chr19	50885473	+	NA	rs7256972
cg05356755	chr19	49315700	+	NA	rs112805450
cg05554936	chr19	11450261	+	rs184088638	NA
cg05626738	chr19	53238413	-	NA	rs56222801
cg05634040	chr19	1172418	-	NA	rs73509355
cg05649427	chr19	1547396	+	NA	rs113036782
cg06587249	chr19	57109049	-	NA	rs73934484
cg06651299	chr19	1010405	+	NA	rs62131162
cg06751700	chr19	48644271	-	NA	rs117682566
cg07461160	chr19	16435233	+	NA	rs8102266
cg07549681	chr19	18699444	-	NA	rs10407212
cg07576175	chr19	59049843	-	NA	rs149187465
cg07718631	chr19	17728572	-	NA	rs56174023
cg07737179	chr19	5678497	-	NA	rs116909685
cg07759206	chr19	14185448	+	NA	rs7255516
cg07846737	chr19	5068701	-	NA	rs115698832
cg07870129	chr19	12998102	-	NA	rs79334031
cg07879942	chr19	47013270	-	NA	rs111611824
cg07979385	chr19	1451772	-	NA	rs8100618
cg08036804	chr19	7503360	+	rs8112167	NA
cg08091464	chr19	17337025	+	NA	rs2288544
cg08295285	chr19	646507	-	NA	rs62134272
cg08380311	chr19	3435252	-	NA	NA
cg08395822	chr19	2899514	-	NA	rs56993384
cg08593676	chr19	422237	-	NA	rs2287960
cg08656053	chr19	53602096	-	NA	rs111994470
cg08692111	chr19	1737123	+	NA	rs12611251
cg08806681	chr19	55888156	-	NA	rs35117389
cg08860610	chr19	43385100	-	NA	rs114583456
cg08869066	chr19	40872963	-	NA	rs7258698
cg08905832	chr19	893793	+	NA	rs28468554
cg09462281	chr19	3191030	-	rs145066775	NA
cg09472430	chr19	1310536	-	NA	rs12710060
cg09925166	chr19	540049	+	NA	rs3930362
cg10370564	chr19	39522418	+	NA	rs636534
cg10589577	chr19	16844603	+	NA	rs34655556
cg10601372	chr19	986252	+	NA	rs12460042
cg10632600	chr19	1174612	+	NA	rs79563012
cg10696876	chr19	34625543	-	rs78044108	NA
cg10747483	chr19	55038290	+	NA	rs76168174
cg11196851	chr19	54599221	-	NA	rs61742144
cg11236879	chr19	49375524	-	NA	rs17272694
cg11271925	chr19	4322360	-	NA	rs58998226
cg11304457	chr19	30302479	+	NA	rs150891095
cg11415753	chr19	19030301	-	NA	rs2231989
cg11682838	chr19	52643365	-	NA	NA
cg11748882	chr19	12274046	-	NA	rs114513325
cg11767984	chr19	12203349	-	NA	rs140507506
cg11768071	chr19	37161725	-	NA	NA
cg11768182	chr19	691833	-	NA	rs66871177
cg11775595	chr19	1453909	-	rs145324066	NA
cg12086975	chr19	3192704	+	NA	rs140509022
cg12095067	chr19	9929835	-	NA	NA
cg12162337	chr19	56152193	-	NA	rs117393567
cg12170787	chr19	1130965	-	NA	NA
cg12171675	chr19	15083795	-	NA	rs8103212
cg12255338	chr19	1240536	+	NA	rs76821496
cg12268519	chr19	53935749	+	NA	rs60775721
cg12280326	chr19	54227319	-	NA	rs28664965
cg12360046	chr19	15568511	-	NA	NA
cg12478440	chr19	45724963	+	NA	rs60269219
cg12533428	chr19	50083956	+	NA	rs79657469
cg12566149	chr19	11525678	-	NA	rs142636214
cg12955777	chr19	7701829	-	NA	rs116222519
cg12986271	chr19	31841559	-	NA	NA
cg13376960	chr19	40375973	+	NA	rs115012863
cg13386353	chr19	49496997	-	NA	rs115137682
cg13458812	chr19	45570761	+	NA	rs12610027
cg13531315	chr19	41354553	+	NA	rs28399441
cg13578393	chr19	571321	+	rs28989769	NA
cg13603879	chr19	33572088	-	NA	rs28372855
cg14060113	chr19	18054643	+	NA	rs1052564
cg14150973	chr19	40950431	-	NA	NA
cg14154532	chr19	41257423	-	NA	rs77758833
cg14272688	chr19	13875137	+	NA	rs113717192
cg14289985	chr19	57018848	+	NA	rs76161153
cg14558880	chr19	1271275	+	rs12609287	NA
cg14608770	chr19	17571873	+	NA	rs1864006
cg14723307	chr19	4361581	-	NA	rs75809497
cg14870493	chr19	58992028	-	NA	NA
cg14896756	chr19	44031390	-	NA	rs114033490
cg14942918	chr19	1757833	+	NA	rs78777741
cg15030849	chr19	55866094	-	NA	rs73607040
cg15248132	chr19	33182730	+	NA	rs10412467
cg15549877	chr19	440655	-	NA	rs78168814
cg15587947	chr19	10220948	-	NA	rs117511908
cg15720926	chr19	54371050	-	NA	rs115528893
cg15786180	chr19	54465583	-	NA	rs113392914
cg15798563	chr19	18436975	+	NA	rs4392178
cg15805104	chr19	56988935	+	rs10425239	NA
cg15816012	chr19	54726870	-	NA	rs117942579
cg16246915	chr19	48775232	+	NA	rs76655518
cg16255914	chr19	53832438	+	rs34002123	NA
cg16505856	chr19	5822369	+	NA	rs76899991
cg16602441	chr19	52102010	+	NA	rs117982824
cg16744320	chr19	2810501	-	NA	rs3752056
cg16857428	chr19	9435206	+	NA	rs114484999
cg17406915	chr19	52456033	+	NA	rs8106739
cg17522207	chr19	45655646	+	NA	rs117934605
cg17651693	chr19	1067423	+	rs76139012	NA
cg17819896	chr19	4688966	-	NA	rs115767482
cg17872953	chr19	50432788	-	NA	rs76858107
cg18057126	chr19	53661840	-	NA	rs28505945
cg18105999	chr19	725168	+	NA	rs11882864
cg18561871	chr19	58180497	-	NA	NA
cg18634314	chr19	4471839	-	NA	rs10415051
cg18751223	chr19	1480049	+	NA	rs144668383
cg19230048	chr19	22702156	-	NA	rs116339717
cg19278629	chr19	2451871	+	NA	rs78536186
cg19299952	chr19	2078176	+	NA	rs35452475
cg19436403	chr19	12780550	+	rs61735689	NA
cg19463169	chr19	843687	+	NA	rs2301878
cg19513591	chr19	53935803	+	NA	rs11084242
cg19514961	chr19	54960460	-	NA	rs114844587
cg19526184	chr19	56136057	-	NA	NA
cg19589652	chr19	56000809	-	NA	rs142097230
cg19659868	chr19	18058438	-	NA	rs76559458
cg19746536	chr19	49375674	-	NA	NA
cg19805238	chr19	40431111	+	NA	rs79728465
cg19917915	chr19	52035146	+	NA	rs76506690
cg20038038	chr19	54804217	-	NA	rs199969681
cg20091795	chr19	52452528	-	NA	rs68124997
cg20094462	chr19	848071	-	NA	rs113208030
cg20242379	chr19	47976356	-	NA	rs34964932
cg20701333	chr19	48965566	-	NA	rs35733575
cg21495704	chr19	36399346	+	NA	rs56006731
cg21576503	chr19	45954474	+	NA	rs62109569
cg21944491	chr19	41119829	+	NA	rs2077407
cg21991195	chr19	1526562	+	NA	rs28624878
cg22088518	chr19	1762373	-	NA	rs57441403
cg22717378	chr19	19299305	+	NA	rs72997193
cg22729335	chr19	2427816	+	rs4806847	NA
cg22730398	chr19	19621301	+	NA	rs118095054
cg22841286	chr19	56709228	+	NA	rs1972784
cg22874046	chr19	10381763	+	rs41468345	NA
cg22876160	chr19	48972429	-	NA	rs28364629
cg22944307	chr19	2317996	-	NA	rs62119715
cg23085290	chr19	1479291	+	NA	rs78937919
cg23489110	chr19	49866384	-	NA	rs7250522
cg23543615	chr19	19281185	-	NA	NA
cg23665080	chr19	56369602	+	NA	rs75727063
cg23856540	chr19	9251112	-	NA	rs74779691
cg23935113	chr19	4670455	+	NA	rs2270091
cg23945952	chr19	18874682	-	NA	rs143223066
cg23988024	chr19	594272	-	NA	rs4919814
cg24066198	chr19	58695006	-	NA	rs78664025
cg24081764	chr19	54402116	-	rs192627813	NA
cg24126618	chr19	39523083	+	NA	rs7259801
cg24128979	chr19	29222213	+	NA	rs116314714
cg24217159	chr19	47844652	-	NA	rs36046934
cg24413826	chr19	5587239	-	NA	rs73920021
cg24921808	chr19	740313	+	rs142889233	NA
cg24927465	chr19	6215424	+	NA	rs76163874
cg25243261	chr19	572346	+	rs28915403	NA
cg25298544	chr19	39005936	-	NA	rs2915942
cg25421569	chr19	1730300	-	NA	rs114429759
cg25512179	chr19	1326036	+	NA	rs79017599
cg25540579	chr19	1653193	-	NA	rs189958614
cg25550390	chr19	58521057	+	NA	rs117866811
cg25689129	chr19	5212310	-	NA	rs45439595
cg25959821	chr19	30097066	+	NA	rs112050075
cg26494546	chr19	474994	-	NA	rs112018989
cg26577231	chr19	18368873	+	NA	rs61746498
cg26639085	chr19	54972720	+	rs7254603	NA
cg26735637	chr19	14143015	-	NA	rs2306192
cg26951705	chr19	56612697	-	NA	rs533734
cg27026327	chr19	48821738	+	NA	rs58966182
cg27052781	chr19	991359	-	NA	NA
cg27120389	chr19	43359870	-	NA	rs10421738
cg27129744	chr19	56915855	+	NA	rs12610115
cg27490930	chr19	3637460	-	NA	rs138081265
cg27521160	chr19	43711249	-	NA	rs35690774
cg27638458	chr19	467740	-	NA	rs73503315
cg01190919	chr20	62221766	-	NA	rs2297428
cg01521987	chr20	26188976	+	NA	rs75387386
cg01606538	chr20	3214849	-	rs3827075	NA
cg01688202	chr20	48526714	-	NA	rs73127679
cg01742177	chr20	30584710	+	NA	rs61750849
cg02226410	chr20	44657685	-	NA	rs61601349
cg02334195	chr20	62085737	-	NA	rs55949115
cg02339015	chr20	62561062	+	NA	rs182943774
cg03054831	chr20	61505781	-	NA	rs59863998
cg03351154	chr20	18117963	+	NA	rs117714272
cg03704771	chr20	17662968	+	rs76895624	NA
cg03775628	chr20	61455638	-	NA	rs73317095
cg04190784	chr20	47894496	-	NA	NA
cg04286737	chr20	4665645	-	NA	rs78266363
cg05081751	chr20	62108923	+	NA	rs78898694
cg05327789	chr20	61303264	+	NA	rs118129127
cg06377353	chr20	25388089	+	NA	rs6083845
cg06697267	chr20	22565240	-	NA	rs189843959
cg06763829	chr20	61885236	-	rs147378830	NA
cg07569701	chr20	58662943	+	NA	rs73916258
cg07711085	chr20	61877875	+	NA	rs34406003
cg07785314	chr20	61885285	+	NA	rs115893263
cg08017165	chr20	2451501	-	NA	NA
cg08555682	chr20	61201127	+	NA	rs55777527
cg09132763	chr20	37064059	-	NA	NA
cg09255154	chr20	21000809	-	NA	NA
cg09885502	chr20	57463991	-	NA	NA
cg10328548	chr20	60745245	+	NA	rs7265027
cg10615150	chr20	30582838	-	NA	NA
cg10751856	chr20	37554990	+	NA	rs6028207
cg10822866	chr20	60982408	+	rs142962003	NA
cg10965434	chr20	60121895	-	NA	rs13042142
cg11089493	chr20	3076409	-	NA	rs118152377
cg11495604	chr20	62053198	+	NA	rs4809555
cg11900657	chr20	34042972	-	NA	rs79048322
cg12014753	chr20	50384822	+	rs3746416	NA
cg12201164	chr20	24973333	+	NA	rs113589394
cg12288473	chr20	50419274	-	rs80193772	NA
cg12741057	chr20	61182727	+	NA	rs76448153
cg13021192	chr20	57582213	+	NA	rs191133799
cg13760670	chr20	32274378	-	NA	NA
cg13887095	chr20	57599303	+	NA	rs35565630
cg14165633	chr20	3830653	-	NA	rs185226217
cg14359894	chr20	4804131	-	NA	rs77545982
cg15210234	chr20	1874785	+	NA	rs9679973
cg15758403	chr20	51587420	-	NA	rs34187893
cg15782228	chr20	60932415	+	rs62199218	NA
cg16310958	chr20	25281332	+	NA	rs1046073
cg16595760	chr20	709016	+	rs112465128	NA
cg16858931	chr20	47894965	-	NA	rs3818066
cg16931770	chr20	2731371	-	NA	rs6132963
cg18038209	chr20	60757952	+	NA	rs17555070
cg18188782	chr20	61659543	-	NA	rs139332063
cg18464649	chr20	21491781	-	NA	rs117062531
cg19024197	chr20	61150472	+	NA	rs118076678
cg19227053	chr20	60116795	+	NA	rs76212901
cg19529074	chr20	61472119	-	NA	rs1048109
cg19573208	chr20	60773564	-	rs6121951	NA
cg19674797	chr20	60886077	-	NA	rs139348745
cg19743869	chr20	44420664	-	NA	rs6130935
cg20901426	chr20	61443715	+	NA	rs41309371
cg21034324	chr20	61294030	-	NA	rs79648025
cg21146474	chr20	23018108	+	NA	rs6106596
cg21921996	chr20	55685638	-	NA	rs187823207
cg22798925	chr20	57464129	+	NA	rs191456206
cg22869461	chr20	57875163	-	NA	rs155002
cg23353432	chr20	44639847	+	NA	rs28763886
cg23449010	chr20	61978229	-	NA	rs45440192
cg23517941	chr20	62052997	-	NA	rs3787126
cg23574719	chr20	61751933	-	NA	rs6090253
cg23851359	chr20	30602775	-	NA	rs112249840
cg24136114	chr20	23030343	-	NA	rs13306848
cg24300439	chr20	23402196	-	NA	rs115391497
cg24338351	chr20	36149053	-	NA	rs6095071
cg24912415	chr20	33585435	-	NA	NA
cg24945965	chr20	44563007	+	NA	rs1057208
cg25734785	chr20	62738310	+	NA	rs35368587
cg26661912	chr20	633854	+	NA	rs191445509
cg27296071	chr20	30458612	+	NA	rs75351461
cg27426930	chr20	1716632	+	NA	rs62189076
cg27656320	chr20	62496660	-	NA	rs4809373
cg00077586	chr21	18884876	-	NA	rs184022625
cg00537979	chr21	46876731	+	NA	rs115397110
cg00607912	chr21	43240355	+	NA	rs28360602
cg01273962	chr21	46810558	-	NA	rs113957704
cg01776465	chr21	10895603	-	NA	rs113577713
cg01992512	chr21	46493156	+	NA	rs57550246
cg02489157	chr21	43529162	+	NA	rs220118
cg03885509	chr21	44037382	-	NA	rs113399168
cg04574724	chr21	46768057	-	NA	rs2838885
cg04586722	chr21	26734336	+	NA	rs113694436
cg04917409	chr21	10937778	-	NA	rs210509
cg05348188	chr21	45877268	+	NA	rs61735251
cg05621184	chr21	46364345	-	NA	rs73906957
cg05638648	chr21	46921982	+	NA	rs9789900
cg06484514	chr21	46824278	-	NA	rs77705156
cg07285621	chr21	37914924	+	NA	rs928839
cg07634927	chr21	37802362	+	NA	rs218641
cg08476390	chr21	11099431	+	NA	rs2338948
cg11113661	chr21	45622373	+	NA	rs75576871
cg12668523	chr21	46851112	-	NA	rs117265607
cg13457403	chr21	44313401	+	NA	rs201202115
cg14192207	chr21	33672816	-	NA	rs115219485
cg14196932	chr21	37440886	+	NA	rs140432924
cg14408416	chr21	45196136	-	NA	rs4533
cg15470298	chr21	46825222	-	NA	rs60499034
cg16628066	chr21	36041576	+	NA	rs62213788
cg18453969	chr21	10991482	+	NA	rs115288428
cg19245335	chr21	43243901	-	NA	rs28702408
cg20009356	chr21	47711966	+	NA	rs60751239
cg20253913	chr21	46048166	+	NA	rs9979752
cg20271692	chr21	45789363	-	NA	rs45480794
cg20768726	chr21	43917087	+	NA	rs58301678
cg21065462	chr21	44299683	+	NA	rs75330024
cg21159390	chr21	46785181	+	NA	rs11088994
cg21234269	chr21	18884869	-	NA	rs2849889
cg22072375	chr21	38081480	-	NA	rs116988298
cg22706458	chr21	43528949	+	NA	rs58524852
cg22991039	chr21	44779213	+	rs17004532	NA
cg23283320	chr21	48055893	+	NA	rs112036208
cg24001233	chr21	46677854	-	NA	rs13053002
cg24815353	chr21	46700591	+	NA	rs148457618
cg25355972	chr21	44313399	-	NA	NA
cg26904215	chr21	47823096	-	NA	rs147272393
cg27519424	chr21	38362420	+	rs117552123	NA
cg00651286	chr22	29196494	+	NA	rs5762809
cg00785112	chr22	46450059	-	NA	NA
cg00801716	chr22	47074280	+	NA	rs3747255
cg00805441	chr22	23915440	+	NA	rs201180487
cg01111856	chr22	46508451	+	NA	rs738560
cg01116810	chr22	24891153	-	NA	rs2232861
cg01131289	chr22	25755786	+	NA	rs138465780
cg01203972	chr22	24093146	-	rs2096524	NA
cg01616797	chr22	48959190	-	NA	rs118065593
cg02604244	chr22	38794936	+	NA	rs188161796
cg02972768	chr22	18271491	-	NA	rs79268089
cg03682690	chr22	39759848	-	NA	rs73887481
cg03763796	chr22	22599128	-	NA	rs11574461
cg03860256	chr22	50528291	+	NA	rs143148305
cg04169610	chr22	42949748	-	NA	rs3213548
cg04369837	chr22	20861720	-	NA	NA
cg04586332	chr22	45659810	-	NA	rs28610342
cg05152764	chr22	50883366	+	NA	rs115114589
cg05340577	chr22	19009719	-	NA	rs188960578
cg05569447	chr22	50177278	+	NA	rs138831
cg05957781	chr22	48727673	-	NA	rs13056403
cg06040980	chr22	21356317	+	rs79461566	NA
cg06729222	chr22	18893677	-	NA	rs114972953
cg06787125	chr22	45012569	+	NA	rs114675065
cg07918799	chr22	41753602	+	NA	rs11090045
cg07972762	chr22	33196384	+	NA	rs5749511
cg08088970	chr22	24089744	-	NA	rs149236301
cg08219923	chr22	24129128	-	NA	rs11704810
cg08266619	chr22	19776364	-	NA	rs73148914
cg08650629	chr22	42470106	+	NA	rs76143570
cg08855856	chr22	32571819	-	NA	rs77080046
cg10146330	chr22	50482250	-	NA	rs8135472
cg10346758	chr22	47097389	-	NA	rs188490671
cg10353737	chr22	51222051	+	NA	rs2879915
cg10618823	chr22	50726286	+	NA	rs113531897
cg10785385	chr22	51114364	+	NA	rs114003743
cg11187452	chr22	49698612	-	NA	rs5769550
cg11758688	chr22	37678564	-	NA	rs3213557
cg11985360	chr22	19138209	+	NA	rs146567112
cg12642297	chr22	17565889	+	rs917864	NA
cg12853158	chr22	47022462	-	NA	rs4823866
cg14112997	chr22	17591088	-	NA	rs2895332
cg14164252	chr22	51066919	-	NA	NA
cg15030074	chr22	45312345	-	NA	rs8135982
cg15178807	chr22	17178585	-	NA	rs118123817
cg15846791	chr22	21984385	+	NA	rs182284848
cg16047117	chr22	42470063	-	NA	rs41277481
cg16778382	chr22	37493863	-	NA	rs55747547
cg17137457	chr22	51017166	-	NA	rs3810647
cg17260140	chr22	36635755	-	NA	rs5756111
cg17519545	chr22	49564274	+	NA	rs113258994
cg18617393	chr22	42322502	+	NA	rs150150552
cg19086124	chr22	19132378	-	NA	NA
cg19252607	chr22	50178457	-	NA	rs61645701
cg20126498	chr22	44208202	-	NA	rs12483989
cg21218082	chr22	37730886	+	rs115385484	NA
cg22065923	chr22	30938383	+	NA	rs185969957
cg22487450	chr22	36894326	+	NA	rs12330087
cg22807707	chr22	40082521	-	NA	rs145501785
cg24094706	chr22	48972536	+	NA	rs147114256
cg25061914	chr22	37447468	+	NA	rs12160438
cg25337570	chr22	29784436	+	NA	rs184797861
cg25778076	chr22	23915573	+	NA	rs1064419
cg25841888	chr22	19467461	-	NA	rs13447182
cg25898577	chr22	22292241	+	NA	rs61517217
cg26134629	chr22	16286442	+	NA	rs141944226
cg26475912	chr22	42978060	+	NA	rs55656437
cg26523649	chr22	45182193	-	NA	rs55667614
cg26539321	chr22	48730391	+	NA	rs73888297
cg27310771	chr22	50354009	-	rs139375983	NA
cg00188409	chrX	139592612	+	NA	rs139607728
cg00303108	chrX	106360881	+	NA	rs5962786
cg00489811	chrX	136627602	-	NA	rs111227197
cg00695324	chrX	107226116	+	NA	rs59387795
cg00721658	chrX	150397568	+	NA	rs112925411
cg00738702	chrX	48684296	+	NA	rs146463612
cg00881203	chrX	149930926	+	NA	rs56309591
cg01067505	chrX	107178820	-	NA	rs144505754
cg01212903	chrX	139517847	+	NA	rs111410554
cg01280366	chrX	129120073	+	NA	rs138239004
cg01317752	chrX	7810800	-	NA	rs2529876
cg01413240	chrX	72880337	+	NA	rs147650392
cg01740135	chrX	42638571	-	NA	rs7065559
cg01818727	chrX	19137817	-	NA	rs140246065
cg01871025	chrX	76648652	-	NA	rs111558269
cg02042698	chrX	15303550	+	NA	rs186523095
cg02055547	chrX	144329242	+	NA	rs142622841
cg02173072	chrX	2825362	-	NA	rs2228433
cg02180853	chrX	3732937	+	NA	rs12853945
cg02702444	chrX	8696915	-	NA	rs1236387
cg02755446	chrX	49159827	+	NA	rs5953286
cg02819404	chrX	52006312	-	NA	rs143974082
cg02907689	chrX	153093784	-	NA	rs6571296
cg02914047	chrX	105935885	+	NA	rs139264071
cg02952729	chrX	47489470	-	NA	rs8177083
cg03201165	chrX	152584950	-	NA	rs147545699
cg03464883	chrX	129627921	+	NA	rs140451665
cg03478816	chrX	70154731	+	NA	rs5981033
cg03790891	chrX	106173458	-	NA	rs145166443
cg03885028	chrX	118890879	+	NA	rs5910653
cg03996447	chrX	19533577	+	NA	rs185963917
cg04282422	chrX	49460539	+	NA	rs73483969
cg04293108	chrX	37891792	-	NA	rs73632429
cg04324559	chrX	153637261	-	NA	rs10127226
cg04514385	chrX	134653547	-	NA	rs5975538
cg04625493	chrX	65241977	-	NA	rs146489734
cg04740028	chrX	47383436	+	NA	rs184669006
cg04762552	chrX	42635660	-	NA	rs7050285
cg04811950	chrX	153666533	-	NA	rs73638281
cg04852271	chrX	140787063	-	NA	rs5907171
cg05225083	chrX	53107941	-	NA	rs56157110
cg05257597	chrX	20160243	-	NA	rs77537011
cg05564395	chrX	48929391	+	NA	rs41309731
cg05600804	chrX	153623245	-	NA	rs184029487
cg05605944	chrX	43741945	-	NA	rs138984408
cg05673087	chrX	14048156	-	NA	rs193287960
cg05699806	chrX	2984985	+	NA	rs73439664
cg05749792	chrX	69397704	-	NA	rs145271163
cg05886698	chrX	23018110	-	NA	rs113939667
cg06461462	chrX	106960878	+	NA	rs4418473
cg06467462	chrX	44203047	+	NA	rs58835143
cg06568260	chrX	16779831	+	NA	rs141686941
cg06617418	chrX	109662113	-	NA	rs141495609
cg06875704	chrX	146354958	-	NA	rs55845864
cg06916310	chrX	76709238	+	NA	rs28498257
cg07054622	chrX	55519357	-	NA	rs112052711
cg07195539	chrX	119127913	+	NA	rs6655509
cg07520976	chrX	101971960	-	NA	rs112000579
cg07679432	chrX	152596109	+	NA	rs148062047
cg07750953	chrX	37355187	+	NA	rs141844177
cg07818713	chrX	133675557	-	NA	rs112776348
cg08177445	chrX	150884746	-	NA	rs58577481
cg08590378	chrX	37892347	+	NA	rs7886195
cg08700291	chrX	106240034	-	NA	rs7057213
cg08759036	chrX	128674134	-	NA	rs72614119
cg08873063	chrX	153776107	+	NA	rs5986992
cg08960045	chrX	51136134	-	NA	rs1503780
cg08992687	chrX	152165889	-	NA	rs149753961
cg09148853	chrX	138525808	+	NA	rs2367654
cg09199027	chrX	2825596	-	NA	rs2229557
cg09823452	chrX	2850633	+	NA	rs59580620
cg10321928	chrX	100604176	+	NA	rs3027648
cg10465607	chrX	148626178	+	NA	rs610833
cg10537079	chrX	38211655	+	NA	rs139948134
cg10582833	chrX	50659619	+	NA	rs112064937
cg10645377	chrX	153659893	+	NA	rs138749763
cg11852358	chrX	151307112	-	NA	rs186687937
cg11867195	chrX	119384450	+	NA	rs151258605
cg12051064	chrX	152847462	-	NA	rs41301319
cg12082130	chrX	69486740	-	NA	rs72628864
cg12109000	chrX	141292903	-	NA	rs12009227
cg12239742	chrX	18116923	-	NA	rs181030620
cg12369063	chrX	110867472	-	NA	rs12116011
cg12531767	chrX	153644319	-	NA	rs7053133
cg12596096	chrX	119252099	+	NA	rs113977245
cg12743696	chrX	103088500	-	NA	rs147894009
cg13176197	chrX	10449873	-	NA	rs73492976
cg13320965	chrX	82759909	+	NA	rs62614986
cg13783167	chrX	69678896	-	NA	rs140300367
cg13801593	chrX	106960186	+	NA	rs191148192
cg13823441	chrX	153029669	-	NA	rs729572
cg13913475	chrX	48332651	+	NA	rs142059684
cg13988146	chrX	147279539	+	NA	rs146099901
cg14081960	chrX	124337361	-	NA	rs73216138
cg14351440	chrX	138726210	-	NA	rs5907612
cg14513082	chrX	26210574	-	NA	rs138795824
cg14522327	chrX	48326779	+	NA	rs5906672
cg14539730	chrX	151809946	+	NA	rs5925192
cg14586560	chrX	133118453	-	NA	rs77829996
cg14629010	chrX	47229908	+	NA	rs3810666
cg15067665	chrX	153166644	-	NA	rs141232538
cg15157289	chrX	45606471	+	NA	rs72631825
cg15319295	chrX	73051413	-	NA	rs144997328
cg16206013	chrX	23922912	+	NA	rs184002920
cg17141186	chrX	37925026	+	NA	rs139309058
cg17294479	chrX	102470404	+	NA	rs180787654
cg17517993	chrX	134478564	+	NA	rs147269713
cg17785468	chrX	101805097	-	NA	rs35532477
cg17868751	chrX	3633155	+	NA	rs144488148
cg17965552	chrX	70313663	+	NA	rs9887450
cg18112405	chrX	103265775	+	NA	rs190769756
cg18431182	chrX	139525010	+	NA	rs147682400
cg18450499	chrX	53707967	-	NA	rs139745309
cg18617394	chrX	76832207	-	NA	rs45470104
cg19280671	chrX	149013642	-	NA	rs5983915
cg19816711	chrX	15356673	+	NA	rs140892329
cg19933311	chrX	111158281	-	NA	rs6567994
cg20034238	chrX	33038967	-	NA	rs7877162
cg20197277	chrX	131508512	-	NA	rs140975120
cg20284039	chrX	150339834	-	NA	rs149258419
cg20425266	chrX	102864719	-	NA	rs147820612
cg20482922	chrX	57937401	-	NA	rs5988686
cg20495640	chrX	26209436	+	NA	rs138015200
cg20686207	chrX	150396221	-	NA	rs1149373
cg20830094	chrX	39025237	-	NA	rs188522114
cg21028156	chrX	2743660	-	NA	rs5982589
cg21854924	chrX	146354024	-	NA	rs79088743
cg22036814	chrX	38660585	+	NA	rs142574157
cg22193343	chrX	53262530	+	NA	rs113936224
cg22530983	chrX	3735938	+	NA	rs151012322
cg22725940	chrX	119028450	-	NA	rs2428229
cg23476908	chrX	110365603	+	NA	rs144227049
cg23552913	chrX	129190217	+	NA	rs73225593
cg23629795	chrX	133676002	+	NA	rs73564365
cg23646109	chrX	70442524	-	NA	rs41310607
cg23877661	chrX	151809357	+	NA	rs139247798
cg24334438	chrX	13395432	-	NA	rs147440999
cg24428913	chrX	48541432	-	NA	rs145299197
cg24764759	chrX	35816510	-	NA	rs45607633
cg25114033	chrX	49060744	+	NA	rs139419453
cg25206725	chrX	49593930	+	NA	rs73485697
cg25554892	chrX	70434406	-	NA	rs146176537
cg25708189	chrX	26576480	-	NA	rs5944523
cg25881824	chrX	134186640	-	NA	rs112681744
cg25993152	chrX	52840736	-	NA	rs140852313
cg26010707	chrX	117250381	-	NA	rs147637409
cg26287822	chrX	111621927	+	NA	rs7886395
cg26294718	chrX	135864527	-	NA	rs145005341
cg26376705	chrX	140336617	+	NA	rs192982337
cg26388009	chrX	100098874	-	NA	rs34009592
cg26406249	chrX	55021574	+	NA	rs73634958
cg26513077	chrX	140336655	-	NA	rs5954253
cg26624294	chrX	151999239	+	NA	rs192767165
cg26768181	chrX	152929232	-	NA	rs183112922
cg26929239	chrX	18709204	-	NA	rs41297311
cg26980851	chrX	64771867	+	NA	rs61736125
cg27429230	chrX	48769380	-	NA	rs139152989
cg27436891	chrX	153524127	-	NA	rs147411424
cg27590199	chrX	134974589	-	NA	rs17330794
cg00001593	chr1	170490434	-	NA	rs12082302
cg00003187	chr1	8739981	+	NA	rs74050270
cg00017157	chr1	167127353	-	NA	rs7527143
cg00024198	chr1	2443577	+	NA	rs3001343
cg00028022	chr1	246984573	-	NA	rs6682693
cg00045070	chr1	55504649	-	NA	rs2479409
cg00054243	chr1	53190312	+	NA	rs148184974
cg00069771	chr1	233089275	-	NA	rs17452776
cg00084271	chr1	160121487	-	NA	rs2369476
cg00123214	chr1	95703607	+	NA	rs1160317
cg00124902	chr1	34645109	+	NA	rs1467834
cg00147627	chr1	10455147	-	NA	rs11121559
cg00159159	chr1	86283470	-	NA	rs78426121
cg00167259	chr1	166590947	+	NA	rs140598218
cg00167913	chr1	3446295	+	NA	rs35026651
cg00168193	chr1	790667	+	NA	rs149504348
cg00173005	chr1	158258366	-	NA	rs73023938
cg00173776	chr1	31465032	+	NA	rs12033888
cg00247803	chr1	93101184	+	NA	rs56172716
cg00248935	chr1	36930185	-	NA	rs3806287
cg00254956	chr1	12776160	+	NA	rs80277373
cg00256632	chr1	26881328	-	NA	rs60276448
cg00256816	chr1	29188362	+	NA	rs111380931
cg00257920	chr1	36177329	-	NA	rs77099785
cg00325558	chr1	101003337	+	NA	rs76523985
cg00325917	chr1	169671116	-	NA	rs964556
cg00340138	chr1	247466949	+	NA	rs74791975
cg00345083	chr1	4725584	-	NA	rs7517857
cg00382740	chr1	237168688	+	NA	rs72762194
cg00388838	chr1	110284963	+	NA	rs55747187
cg00393263	chr1	228336474	-	NA	rs2230883
cg00406188	chr1	152647216	-	NA	rs57647094
cg00449738	chr1	91997846	-	NA	rs114472848
cg00458793	chr1	227170648	-	NA	rs41303129
cg00466116	chr1	59221344	+	NA	rs12752760
cg00500626	chr1	5544470	+	NA	rs74867799
cg00501169	chr1	108769254	+	NA	rs148989127
cg00556100	chr1	110407766	+	NA	rs78722612
cg00556419	chr1	210580909	+	NA	rs114217264
cg00560689	chr1	2883706	+	NA	rs148484286
cg00568345	chr1	165317716	+	NA	rs35687433
cg00568550	chr1	61784017	+	NA	rs2067774
cg00587890	chr1	6207252	+	NA	rs80059541
cg00666641	chr1	153353168	-	NA	rs2916218
cg00711829	chr1	184032305	-	NA	rs12734950
cg00723431	chr1	234743527	-	NA	rs1059429
cg00725089	chr1	38942403	+	NA	rs79940016
cg00767403	chr1	214693167	+	NA	rs77821121
cg00784654	chr1	1502751	+	NA	rs116642201
cg00793992	chr1	248636313	-	NA	rs61834536
cg00794381	chr1	171254803	-	NA	rs28360434
cg00829404	chr1	61362869	-	NA	rs58813340
cg00833364	chr1	179079780	-	NA	rs28913884
cg00833614	chr1	46958049	-	NA	rs12742745
cg00838423	chr1	146552329	-	NA	rs79295829
cg00860107	chr1	29463631	-	NA	rs112884451
cg00862398	chr1	161042063	-	NA	rs12116949
cg00878533	chr1	2848864	-	NA	rs75148166
cg00892060	chr1	149160820	-	NA	rs78757307
cg00892096	chr1	220987469	+	NA	rs11118608
cg00894041	chr1	3191883	+	NA	rs75423402
cg00903704	chr1	167694127	+	NA	rs74785973
cg00915556	chr1	25895276	+	NA	rs4537542
cg00944884	chr1	19975329	+	NA	rs3790744
cg00954039	chr1	17539133	+	NA	rs79007379
cg00996875	chr1	9825174	-	NA	rs140036837
cg01003793	chr1	87383293	+	NA	rs2783976
cg01012936	chr1	205289384	-	NA	rs58702760
cg01021334	chr1	240631817	-	NA	rs9729597
cg01023242	chr1	221056674	+	NA	rs2491259
cg01040782	chr1	12704481	+	NA	rs74057606
cg01059116	chr1	54163070	-	NA	rs11206194
cg01062849	chr1	838731	+	NA	rs28477624
cg01065905	chr1	101416548	-	NA	rs74919999
cg01076495	chr1	150480588	+	NA	rs116220997
cg01081438	chr1	92417998	+	NA	rs11165885
cg01083716	chr1	230849856	-	NA	rs5052
cg01097408	chr1	228073635	+	NA	rs60409588
cg01147107	chr1	47696505	-	NA	rs57869712
cg01184492	chr1	205898643	+	NA	rs12164617
cg01195628	chr1	228462708	+	NA	rs504474
cg01296877	chr1	2274955	-	NA	rs4648828
cg01418817	chr1	4841913	-	NA	rs114628353
cg01418885	chr1	215256887	+	NA	rs61818297
cg01431830	chr1	156849779	-	NA	rs79173278
cg01443488	chr1	159557514	+	NA	rs28383571
cg01463139	chr1	158435277	-	NA	rs1573519
cg01519733	chr1	27974438	+	NA	rs181422619
cg01521225	chr1	236226181	-	NA	rs116512877
cg01561629	chr1	52081278	-	NA	rs72896009
cg01569860	chr1	8383171	-	NA	rs114738324
cg01665243	chr1	6546783	+	NA	rs12564169
cg01728495	chr1	22978607	+	NA	rs115227470
cg01732037	chr1	168250218	-	NA	rs55867415
cg01763916	chr1	40849202	+	NA	rs78492778
cg01769341	chr1	3526110	+	NA	rs72855441
cg01784199	chr1	78470506	+	NA	rs41311176
cg01791906	chr1	45093307	+	NA	rs78391358
cg01796338	chr1	24868592	+	NA	rs72884445
cg01800262	chr1	54360170	-	NA	rs35678003
cg01802772	chr1	55014160	+	NA	rs299872
cg01804134	chr1	44965140	-	NA	rs112914047
cg01821635	chr1	101089253	+	NA	rs1577509
cg01826093	chr1	204593784	+	NA	rs78452428
cg01836910	chr1	205496136	+	NA	rs74141244
cg01876809	chr1	232769582	-	NA	rs9424565
cg01878406	chr1	248903467	-	NA	rs112389495
cg01909160	chr1	3162066	-	NA	rs72632110
cg01934566	chr1	211310251	-	NA	rs35505648
cg01939962	chr1	226398034	-	NA	rs79439788
cg01942927	chr1	212588536	+	NA	rs112751223
cg01942971	chr1	171045267	-	NA	rs74341887
cg01973987	chr1	26394300	-	NA	rs75769914
cg02034204	chr1	8394077	+	NA	rs79967847
cg02053132	chr1	17674864	+	NA	rs12731347
cg02061007	chr1	23438087	+	NA	rs6663369
cg02064442	chr1	6526319	+	NA	rs45604837
cg02086866	chr1	161492666	-	NA	rs9427402
cg02097890	chr1	233007486	-	NA	rs150769246
cg02170310	chr1	203296207	-	NA	rs74137616
cg02202484	chr1	152942688	+	NA	rs60658884
cg02278414	chr1	21757181	-	NA	rs142855023
cg02290264	chr1	244616177	-	NA	rs79349311
cg02293501	chr1	4036953	+	NA	rs78333027
cg02302795	chr1	246140350	+	NA	rs61839404
cg02332117	chr1	153539404	-	NA	rs41265168
cg02332123	chr1	248308934	-	NA	rs77923536
cg02342148	chr1	94145223	+	NA	rs75734767
cg02368869	chr1	206243998	+	NA	rs77154080
cg02468627	chr1	57043571	-	NA	rs111513408
cg02571074	chr1	151023258	+	NA	rs41299635
cg02574254	chr1	57567746	+	NA	rs114370984
cg02576637	chr1	26550188	-	NA	rs11247877
cg02613223	chr1	158724794	+	NA	rs57046052
cg02624668	chr1	2401668	-	NA	rs79868541
cg02632236	chr1	5893532	+	NA	rs112074121
cg02639380	chr1	86859488	-	NA	rs6674140
cg02663945	chr1	861629	+	NA	rs2879816
cg02671063	chr1	16681459	+	NA	rs79488836
cg02694395	chr1	171283893	+	NA	rs45552133
cg02764188	chr1	3559559	-	NA	rs61489571
cg02787675	chr1	9686058	+	NA	rs75738029
cg02839330	chr1	26394201	-	NA	rs111824411
cg02890259	chr1	16345207	-	NA	rs945420
cg02896926	chr1	109398916	-	NA	rs17621621
cg02913884	chr1	109234845	+	NA	rs74112299
cg02945019	chr1	160550488	+	NA	rs116666429
cg02952913	chr1	247336686	-	NA	rs74781810
cg02973805	chr1	6614746	-	NA	rs60256927
cg02978220	chr1	108337960	-	NA	rs79454271
cg02994588	chr1	24828970	+	NA	rs116840636
cg02995045	chr1	6419906	+	NA	rs1076699
cg03001234	chr1	1231000	-	NA	rs74810910
cg03005781	chr1	2329563	+	NA	rs41477744
cg03006077	chr1	92234946	-	NA	rs75093418
cg03040423	chr1	28560936	+	NA	rs12131215
cg03041055	chr1	192154460	-	NA	rs79237493
cg03046843	chr1	46897673	-	NA	rs115586984
cg03053553	chr1	174526483	+	NA	rs74126833
cg03054846	chr1	143467660	+	NA	rs11811631
cg03058412	chr1	48173399	-	NA	rs55924744
cg03109913	chr1	94445292	-	NA	rs11800385
cg03113358	chr1	17531581	+	NA	rs2293910
cg03129555	chr1	198466250	+	NA	rs72733975
cg03133799	chr1	248737343	-	NA	rs61833441
cg03136151	chr1	92415048	+	NA	rs11165878
cg03208707	chr1	12289388	+	NA	rs115794666
cg03213775	chr1	21866491	-	NA	rs111527754
cg03221390	chr1	247803637	-	NA	rs1151676
cg03223894	chr1	205410136	+	NA	rs115354598
cg03224005	chr1	232729619	-	NA	rs17805399
cg03263197	chr1	110654497	-	NA	rs4641310
cg03327352	chr1	46979222	-	NA	rs4660355
cg03328935	chr1	201654971	+	NA	rs117569792
cg03330818	chr1	1896553	-	NA	rs28625839
cg03373960	chr1	65611925	+	NA	rs5029884
cg03386715	chr1	3153293	-	NA	rs16823587
cg03389761	chr1	48657369	-	NA	rs79307459
cg03389982	chr1	5857530	-	NA	rs114601723
cg03396604	chr1	3193944	+	NA	rs1553286
cg03408135	chr1	207842833	-	NA	rs11578682
cg03420970	chr1	19261678	-	NA	rs76806070
cg03422552	chr1	38701867	-	NA	rs78754292
cg03428888	chr1	209403378	-	NA	rs1933607
cg03443676	chr1	38174379	+	NA	rs41303419
cg03450107	chr1	41980863	-	NA	rs7551907
cg03470025	chr1	110159875	+	NA	rs78937490
cg03520254	chr1	157249163	+	NA	rs66570044
cg03522799	chr1	2374849	-	NA	rs138205502
cg03527274	chr1	3147443	-	NA	rs75243707
cg03527918	chr1	156887497	-	NA	rs148728990
cg03537032	chr1	75139139	+	NA	rs201076672
cg03548008	chr1	31628890	+	NA	rs10914301
cg03585237	chr1	165415805	+	NA	rs116080493
cg03585329	chr1	102263519	+	NA	rs114781755
cg03623288	chr1	248683682	-	NA	rs113517588
cg03626238	chr1	21042397	+	NA	rs76021685
cg03649293	chr1	202129894	+	NA	rs3935295
cg03718183	chr1	26231082	-	NA	rs77318619
cg03749081	chr1	156546256	-	NA	rs72998636
cg03749917	chr1	151826937	-	NA	rs113971618
cg03850460	chr1	117667237	+	NA	rs75082587
cg03881934	chr1	152784305	+	NA	rs16834572
cg03919875	chr1	165610495	-	NA	rs78801018
cg03921839	chr1	3047462	-	NA	rs10909881
cg03932453	chr1	35227041	-	NA	rs76188300
cg03937609	chr1	17326539	+	NA	rs56290406
cg03953708	chr1	211848764	+	NA	rs201728965
cg03954786	chr1	156218113	-	NA	rs2540169
cg03954794	chr1	215035489	-	NA	rs79724559
cg03964373	chr1	241800323	-	NA	rs3819981
cg03967337	chr1	185941827	-	NA	rs41397650
cg03970567	chr1	212761056	-	NA	rs12739624
cg04063547	chr1	25747645	+	NA	rs74937936
cg04083966	chr1	203144832	-	NA	rs12145010
cg04089674	chr1	37055042	-	NA	rs118126341
cg04089743	chr1	27977270	-	NA	rs12040866
cg04104579	chr1	170627558	+	NA	rs78962619
cg04121973	chr1	153085152	-	NA	rs151137674
cg04132017	chr1	158450237	-	NA	rs3820678
cg04132845	chr1	45957038	-	NA	rs937291
cg04141520	chr1	19611627	+	NA	rs114042619
cg04146137	chr1	38279984	+	NA	rs76625135
cg04151062	chr1	116710943	-	NA	rs182930894
cg04206665	chr1	1113501	+	NA	rs113136607
cg04208291	chr1	115829893	+	NA	rs6331
cg04230662	chr1	1343134	-	NA	rs141894431
cg04240583	chr1	151485306	-	NA	rs112425100
cg04246708	chr1	246785611	+	NA	rs3129547
cg04273604	chr1	234609003	+	NA	rs12090745
cg04279223	chr1	78443901	-	NA	rs115254917
cg04292976	chr1	205912819	-	NA	rs66593238
cg04298811	chr1	19113523	+	NA	rs77338647
cg04317147	chr1	44398245	-	NA	rs112018955
cg04323713	chr1	212738603	+	NA	rs41314256
cg04338022	chr1	20126560	+	NA	rs6692164
cg04345332	chr1	31136147	-	NA	rs10914180
cg04345766	chr1	160707626	-	NA	rs78904589
cg04347820	chr1	110161002	-	NA	rs114800609
cg04350215	chr1	94559714	-	NA	rs2068334
cg04411337	chr1	231133412	-	NA	rs113822266
cg04416454	chr1	212610356	+	NA	rs6669931
cg04450606	chr1	153283317	+	NA	rs116594821
cg04476741	chr1	11724884	+	NA	rs55634740
cg04483486	chr1	161716884	+	NA	rs35801335
cg04486839	chr1	161334734	-	NA	rs16832869
cg04570715	chr1	4221331	+	NA	rs59406069
cg04610742	chr1	230513809	-	NA	rs4846953
cg04621353	chr1	5917284	-	NA	rs11800791
cg04735660	chr1	176999916	-	NA	rs12568439
cg04752042	chr1	46951683	+	NA	rs12402045
cg04793667	chr1	173636175	+	NA	rs77021182
cg04835511	chr1	244140051	+	NA	rs1223870
cg04839673	chr1	64105555	+	NA	rs113350394
cg04855369	chr1	3155418	+	NA	rs6658664
cg04860863	chr1	248402594	-	NA	rs61743231
cg04875041	chr1	12514747	-	NA	rs115921127
cg04877893	chr1	84975654	+	NA	rs11163989
cg04882216	chr1	3101820	+	NA	rs2651926
cg04885666	chr1	204459579	+	NA	rs61760612
cg04888234	chr1	161675579	-	NA	rs17413333
cg04910228	chr1	231739450	+	NA	rs116773282
cg04934305	chr1	17421315	+	NA	rs12754937
cg04936346	chr1	247682919	-	NA	rs1881794
cg04972748	chr1	3104999	+	NA	rs79612213
cg04975458	chr1	229690232	-	NA	rs35464914
cg04982190	chr1	183621384	-	NA	rs3889890
cg04999950	chr1	2479645	+	NA	rs72644666
cg05005791	chr1	2421841	-	NA	rs113799870
cg05033416	chr1	204683992	-	NA	rs66971538
cg05045598	chr1	6418521	+	NA	rs112422815
cg05053365	chr1	244175136	+	NA	rs80039589
cg05098425	chr1	3203766	-	NA	rs77685639
cg05119206	chr1	2284167	-	NA	rs78851444
cg05122040	chr1	205903433	+	NA	rs147749939
cg05126289	chr1	156995411	-	NA	rs79165644
cg05131102	chr1	121484611	-	NA	rs4898114
cg05140643	chr1	143468880	+	NA	rs76905106
cg05147692	chr1	159684684	+	NA	rs3093062
cg05158293	chr1	148931788	+	NA	rs71250816
cg05171336	chr1	31884967	+	NA	rs75214941
cg05230551	chr1	12633465	-	NA	rs79708184
cg05239163	chr1	154191266	+	NA	rs61806857
cg05345039	chr1	43401889	+	NA	rs77204193
cg05351942	chr1	2018107	-	NA	rs72921255
cg05355055	chr1	85007683	+	NA	rs7532298
cg05375829	chr1	161067636	+	NA	rs78736195
cg05377753	chr1	47514752	+	NA	rs116671785
cg05389555	chr1	6659504	+	NA	rs2232460
cg05433102	chr1	68627568	-	NA	rs74081400
cg05442599	chr1	47603010	-	NA	rs117405989
cg05460975	chr1	43212290	-	NA	rs13871
cg05467918	chr1	76189945	-	NA	rs61797339
cg05598488	chr1	228154769	-	NA	rs74143605
cg05638471	chr1	1161382	+	NA	rs74046651
cg05696034	chr1	20605529	-	NA	rs74057839
cg05700897	chr1	207991166	-	NA	rs79421768
cg05704942	chr1	19581542	-	NA	rs735025
cg05712748	chr1	43472312	-	NA	rs1754140
cg05750824	chr1	64786354	-	NA	rs71645579
cg05752303	chr1	81640398	+	NA	rs150875688
cg05773194	chr1	226844154	+	NA	rs4653460
cg05794927	chr1	248059252	+	NA	rs61750779
cg05795077	chr1	156270260	-	NA	rs67034206
cg05802244	chr1	2011082	-	NA	rs72921240
cg05935075	chr1	91587141	-	NA	rs74099919
cg05937055	chr1	181128764	+	NA	rs114630305
cg05944260	chr1	32264223	-	NA	rs79366319
cg05948872	chr1	207252504	-	NA	rs116086996
cg06034133	chr1	153122527	-	NA	rs115792981
cg06084534	chr1	158725300	-	NA	rs16841025
cg06123700	chr1	211430780	-	NA	rs80205787
cg06129455	chr1	25069938	+	NA	rs2185151
cg06177107	chr1	3551901	-	NA	rs76802820
cg06197811	chr1	56150848	+	NA	rs72669791
cg06248701	chr1	41350292	+	NA	rs58644696
cg06359938	chr1	177891150	-	NA	rs78272976
cg06360347	chr1	168023375	-	NA	rs74898895
cg06402284	chr1	762592	-	NA	rs71507462
cg06437931	chr1	38180356	+	NA	rs57606101
cg06517813	chr1	198553499	-	NA	rs143171948
cg06523151	chr1	217113226	-	NA	rs2818753
cg06545166	chr1	204120951	+	NA	rs3737655
cg06605163	chr1	117599810	-	NA	rs80220227
cg06621919	chr1	208309239	+	NA	rs859499
cg06632794	chr1	120190859	-	NA	rs141118537
cg06647782	chr1	16539671	+	NA	rs61771412
cg06736229	chr1	2373387	-	NA	rs6669420
cg06740442	chr1	2943306	+	NA	rs113165799
cg06754550	chr1	1190523	-	NA	rs1058161
cg06759559	chr1	7028331	-	NA	rs72856220
cg06761824	chr1	186982870	+	NA	rs114358502
cg06761912	chr1	43389028	+	NA	rs1681851
cg06768399	chr1	223205231	-	NA	rs113803315
cg06770536	chr1	11042381	+	NA	rs114368223
cg06776907	chr1	40714009	-	NA	rs12126903
cg06788278	chr1	178693891	-	NA	rs77874932
cg06792032	chr1	40257195	-	NA	rs114832804
cg06798661	chr1	161373646	-	NA	rs112500830
cg06804873	chr1	40419732	+	NA	rs61781296
cg06807516	chr1	142714752	+	NA	rs61805274
cg06809285	chr1	228359130	-	NA	rs184217966
cg06809635	chr1	40533357	+	NA	rs34763876
cg06810869	chr1	59759540	+	NA	rs71646031
cg06824294	chr1	22919087	-	NA	rs74060301
cg06832956	chr1	120355361	-	NA	rs6666925
cg06839383	chr1	1460464	-	NA	rs3737711
cg06903369	chr1	80181827	+	NA	rs75336924
cg06928484	chr1	160390288	+	NA	rs61744131
cg06933796	chr1	23925874	+	NA	rs111703488
cg06957728	chr1	34731807	+	NA	rs77231008
cg06959448	chr1	224753137	-	NA	rs16841702
cg06961873	chr1	25825780	-	NA	rs61775206
cg06962428	chr1	247370099	+	NA	rs59536348
cg06980013	chr1	1945959	+	NA	rs75981889
cg06981887	chr1	5971495	-	NA	rs138086885
cg06999043	chr1	246580717	+	NA	rs6673291
cg07029287	chr1	3143334	-	NA	rs76945649
cg07044523	chr1	153514376	+	NA	rs73026324
cg07091102	chr1	94385022	+	NA	rs59101071
cg07093091	chr1	146807706	-	NA	rs77347227
cg07134368	chr1	231820076	-	NA	rs12034296
cg07156839	chr1	26498195	+	NA	rs12565756
cg07162162	chr1	19601026	-	NA	rs115598582
cg07173934	chr1	6169988	-	NA	rs116111541
cg07178553	chr1	2359658	-	NA	rs113841966
cg07180971	chr1	15707687	-	NA	rs76323473
cg07185247	chr1	248097461	-	NA	rs61750766
cg07196514	chr1	158984321	-	NA	rs12738378
cg07212563	chr1	87396788	+	NA	rs55946540
cg07215407	chr1	41131559	-	NA	rs112281918
cg07285983	chr1	174844490	+	NA	rs115456765
cg07299462	chr1	43855490	+	NA	rs116004196
cg07317602	chr1	22327982	-	NA	rs74062233
cg07317836	chr1	42190535	+	NA	rs58072586
cg07318158	chr1	149915753	-	NA	rs3754041
cg07320895	chr1	41796476	-	NA	rs72667615
cg07343335	chr1	107936370	-	NA	rs17018855
cg07356534	chr1	158008055	-	NA	rs6688137
cg07371337	chr1	22599443	-	NA	rs78389094
cg07392137	chr1	185044114	-	NA	rs115284030
cg07392520	chr1	161494958	+	NA	rs41297704
cg07392838	chr1	99383225	-	NA	rs74108776
cg07422619	chr1	16405600	+	NA	rs74054912
cg07476406	chr1	36809704	+	NA	rs191111847
cg07501029	chr1	245843929	-	NA	rs12759395
cg07570618	chr1	1992389	+	NA	rs6691398
cg07573717	chr1	19717337	-	NA	rs113515663
cg07581633	chr1	217547645	+	NA	rs11804728
cg07584620	chr1	2265881	+	NA	rs2843147
cg07588253	chr1	115860698	-	NA	rs79686953
cg07592775	chr1	19210017	+	NA	rs28508407
cg07605410	chr1	16828163	+	NA	rs192725350
cg07703391	chr1	40226045	-	NA	rs12094291
cg07719599	chr1	1177886	-	NA	rs12095691
cg07725889	chr1	166947297	+	NA	rs59923304
cg07794010	chr1	114665617	-	NA	rs60468590
cg07799907	chr1	59348451	-	NA	rs17118341
cg07801894	chr1	25291989	-	NA	rs11249211
cg07810156	chr1	47655682	-	NA	rs77893010
cg07823670	chr1	35222618	+	NA	rs77802077
cg07840541	chr1	213626018	+	NA	rs74139372
cg07848728	chr1	61515780	+	NA	rs6669064
cg07899551	chr1	208035224	-	NA	rs114506368
cg07902789	chr1	3098629	-	NA	rs72846846
cg07906625	chr1	145021703	+	NA	rs1663916
cg07967531	chr1	13906610	+	NA	rs61777777
cg07980404	chr1	38490002	+	NA	rs72930852
cg08104761	chr1	112938594	+	NA	rs114283498
cg08118140	chr1	56397447	-	NA	rs72906319
cg08121686	chr1	2981840	-	NA	rs6665853
cg08123339	chr1	153463458	+	NA	rs79332862
cg08158675	chr1	233121790	+	NA	rs12038915
cg08162325	chr1	165910516	-	NA	rs111278875
cg08250118	chr1	182858007	-	NA	rs10797794
cg08250879	chr1	993580	-	NA	rs72900475
cg08266644	chr1	214317404	+	NA	rs957454
cg08268047	chr1	171156996	+	NA	rs11806072
cg08272073	chr1	16558399	+	NA	rs111505956
cg08332163	chr1	26670609	-	NA	rs34370465
cg08390254	chr1	160084779	+	NA	rs74123251
cg08478799	chr1	7480005	+	NA	rs76781862
cg08480011	chr1	171621834	-	NA	rs2075648
cg08534465	chr1	142619511	+	NA	rs79354969
cg08547922	chr1	12173373	-	NA	rs115071460
cg08620986	chr1	204071770	+	NA	rs73069931
cg08639434	chr1	88054918	+	NA	rs72953976
cg08644839	chr1	159833366	-	NA	rs115328087
cg08645879	chr1	109084300	-	NA	rs6666724
cg08721026	chr1	31575349	+	NA	rs115658102
cg08729004	chr1	169406242	+	NA	rs59697876
cg08757148	chr1	24513722	-	NA	rs139958347
cg08851607	chr1	177130255	+	NA	rs72720739
cg08873266	chr1	40255052	+	NA	rs115250200
cg08877463	chr1	17520718	-	NA	rs117209497
cg08879849	chr1	161572679	-	NA	rs118015424
cg08885657	chr1	27958339	-	NA	rs34806307
cg08887025	chr1	246415176	-	NA	rs192429353
cg08911690	chr1	65631689	-	NA	rs41285424
cg08925917	chr1	110538940	-	NA	rs76739027
cg08936461	chr1	11345187	-	NA	rs78649366
cg08937639	chr1	18704828	-	NA	rs72940712
cg08939275	chr1	1251322	+	NA	rs112466538
cg08945467	chr1	58522070	-	NA	rs138904026
cg08950364	chr1	108039344	-	NA	rs12723929
cg09017001	chr1	31870508	-	NA	rs113004817
cg09028365	chr1	22891285	+	NA	rs115326972
cg09061993	chr1	211499620	-	NA	rs12033418
cg09072502	chr1	180247821	+	NA	rs76866993
cg09134179	chr1	207630888	-	NA	rs61821130
cg09134876	chr1	53600889	-	NA	rs12132835
cg09139287	chr1	787398	-	NA	rs2905055
cg09158015	chr1	17004834	+	NA	rs28519456
cg09168728	chr1	211926526	-	NA	rs72747049
cg09172850	chr1	191933198	+	NA	rs139444852
cg09176402	chr1	38203765	-	NA	rs117504431
cg09195271	chr1	20142497	-	NA	rs76902763
cg09219280	chr1	61869782	-	NA	rs2236059
cg09227795	chr1	85935133	-	NA	rs80215923
cg09234571	chr1	33563281	-	NA	rs74688732
cg09259608	chr1	1470161	+	NA	rs75249696
cg09261593	chr1	2058612	-	NA	rs76224365
cg09264489	chr1	204257406	-	NA	rs115675356
cg09270225	chr1	34632658	-	NA	rs3806245
cg09320652	chr1	66708864	-	NA	rs148157806
cg09327836	chr1	44483593	-	NA	rs115460550
cg09362273	chr1	108286027	+	NA	rs72979644
cg09385306	chr1	85724328	-	NA	rs4949926
cg09413450	chr1	16370198	+	NA	rs115446604
cg09429529	chr1	3556964	-	NA	rs114105634
cg09462269	chr1	43751469	-	NA	rs116370544
cg09476440	chr1	109693377	-	NA	rs606823
cg09514918	chr1	2832006	-	NA	rs114529163
cg09518270	chr1	211308115	+	NA	rs3811395
cg09548495	chr1	41960295	+	NA	rs112361559
cg09576532	chr1	150337288	+	NA	rs72696841
cg09584966	chr1	51701791	+	NA	rs74083031
cg09664314	chr1	72190606	-	NA	rs6695498
cg09762182	chr1	1046164	+	NA	rs6666280
cg09766355	chr1	182760858	-	NA	rs3904696
cg09798370	chr1	115804973	+	NA	rs147489720
cg09799733	chr1	192943720	-	NA	rs1769069
cg09819798	chr1	1159106	+	NA	rs114919826
cg09866659	chr1	160286315	+	NA	rs6665536
cg09872278	chr1	150231727	-	NA	rs115624500
cg09873405	chr1	156831101	+	NA	rs12404523
cg09900152	chr1	168343339	+	NA	rs58116239
cg09938466	chr1	229542868	-	NA	rs68104260
cg09940267	chr1	108022767	+	NA	rs78054964
cg10026775	chr1	8164796	+	NA	rs111246111
cg10030147	chr1	158748156	+	NA	rs58967071
cg10051054	chr1	3669172	+	NA	rs41315312
cg10091792	chr1	2844356	-	NA	rs10752729
cg10096008	chr1	16943843	-	NA	rs11260833
cg10100117	chr1	179843111	-	NA	rs80128913
cg10103002	chr1	30161580	-	NA	rs115714975
cg10117077	chr1	111740345	-	NA	rs599134
cg10130257	chr1	15709832	+	NA	rs6670516
cg10144473	chr1	43473978	+	NA	rs74068805
cg10155537	chr1	248512094	+	NA	rs28728105
cg10206052	chr1	1251231	+	NA	rs75731392
cg10221719	chr1	246518671	+	NA	rs75671617
cg10235849	chr1	26201099	+	NA	rs138625696
cg10242775	chr1	28260319	+	NA	rs11587393
cg10316617	chr1	11018764	-	NA	rs12758610
cg10321404	chr1	25296788	-	NA	rs61412494
cg10334679	chr1	3693751	-	NA	rs111624354
cg10379872	chr1	35451172	-	NA	rs111938066
cg10431747	chr1	34642383	-	NA	rs12036831
cg10438121	chr1	11991667	+	NA	rs114947940
cg10493879	chr1	47798576	+	NA	rs9988633
cg10503840	chr1	147373572	+	NA	rs76968846
cg10506445	chr1	200006861	-	NA	rs3790845
cg10508557	chr1	63877642	+	NA	rs59848367
cg10511985	chr1	24053853	+	NA	rs12078801
cg10515630	chr1	248342467	-	NA	rs6673249
cg10521023	chr1	245411583	-	NA	rs112311162
cg10544272	chr1	236184787	-	NA	rs16833125
cg10585648	chr1	156307318	+	NA	rs73008701
cg10591042	chr1	5768486	+	NA	rs112607339
cg10625365	chr1	168196658	+	NA	rs10918853
cg10625579	chr1	942635	-	NA	rs76233940
cg10630893	chr1	248617051	+	NA	rs74660299
cg10644916	chr1	899000	+	NA	rs3813184
cg10701801	chr1	52082593	-	NA	rs72896012
cg10705835	chr1	198251471	-	NA	rs73080769
cg10759817	chr1	92101219	-	NA	rs72646188
cg10769535	chr1	172115154	-	NA	rs12120556
cg10776244	chr1	28916695	+	NA	rs115809482
cg10778072	chr1	17564995	+	NA	rs77578487
cg10798164	chr1	35442778	+	NA	rs72896074
cg10801331	chr1	243658775	-	NA	rs3006929
cg10812889	chr1	153014310	-	NA	rs1995307
cg10818676	chr1	167098094	-	NA	rs66619221
cg10842584	chr1	43803221	+	NA	rs710252
cg10895682	chr1	22431609	-	NA	rs72647403
cg10896276	chr1	120315021	-	NA	rs115633437
cg10953225	chr1	149326531	-	NA	rs115937241
cg10970349	chr1	1555396	+	NA	rs12725787
cg10987735	chr1	231179860	-	NA	rs7528589
cg10989683	chr1	15478401	-	NA	rs72640787
cg10993488	chr1	20304962	-	NA	rs2236771
cg11067224	chr1	152780139	-	NA	rs7411365
cg11081093	chr1	117671033	-	NA	rs74111970
cg11132582	chr1	167217689	+	NA	rs78829417
cg11135412	chr1	6637055	-	NA	rs35118458
cg11143175	chr1	26198172	-	NA	rs72879484
cg11188103	chr1	214668616	-	NA	rs12089869
cg11247812	chr1	34334019	-	NA	rs753979
cg11248857	chr1	41251225	-	NA	rs7516766
cg11251367	chr1	240620177	-	NA	rs12403072
cg11335264	chr1	19806843	+	NA	rs76179257
cg11337053	chr1	232651485	-	NA	rs16857511
cg11401214	chr1	2785382	+	NA	rs4648548
cg11404532	chr1	6486842	-	NA	rs112246897
cg11407373	chr1	147741039	+	NA	rs3009422
cg11452087	chr1	2918752	+	NA	rs72855056
cg11460778	chr1	145385299	-	NA	rs2782588
cg11465163	chr1	68516093	+	NA	rs41311160
cg11474093	chr1	144533844	-	NA	rs511585
cg11518349	chr1	247171838	-	NA	rs79010110
cg11576166	chr1	53984743	+	NA	rs61617156
cg11586930	chr1	59314514	-	NA	rs113852384
cg11596043	chr1	149984927	-	NA	rs12087578
cg11650164	chr1	94224274	+	NA	rs115995507
cg11654813	chr1	29098920	+	NA	rs79599223
cg11680857	chr1	152635200	-	NA	rs11205062
cg11696173	chr1	169305302	-	NA	rs71635619
cg11702662	chr1	2866093	-	NA	rs7532959
cg11708778	chr1	56057356	-	NA	rs72667890
cg11723698	chr1	6325058	+	NA	rs74049517
cg11733135	chr1	81878937	-	NA	rs7522521
cg11750396	chr1	75598070	-	NA	rs12565272
cg11755251	chr1	168343945	-	NA	rs56086337
cg11791288	chr1	31988382	-	NA	rs6425762
cg11800714	chr1	70873816	+	NA	rs79459622
cg11801851	chr1	161169164	+	NA	rs3813623
cg11802806	chr1	25748133	+	NA	rs58318336
cg11812662	chr1	62607877	-	NA	rs114207603
cg11820021	chr1	3394871	-	NA	rs74050528
cg11834729	chr1	176998705	-	NA	rs73045471
cg11853970	chr1	986037	-	NA	rs28758798
cg11930197	chr1	232651427	-	NA	rs74661978
cg11953003	chr1	159463708	-	NA	rs12144366
cg11966284	chr1	2774346	+	NA	rs112340477
cg12044785	chr1	165600491	+	NA	rs9333370
cg12060132	chr1	47395331	+	NA	rs12735774
cg12070011	chr1	36273500	-	NA	rs114540673
cg12097117	chr1	114697352	-	NA	rs753834
cg12126423	chr1	248469771	-	NA	rs12734333
cg12139069	chr1	145004468	-	NA	rs1663945
cg12140178	chr1	12884615	-	NA	rs72550060
cg12210914	chr1	228075694	-	NA	rs76585696
cg12213037	chr1	1666808	-	NA	rs2076326
cg12213260	chr1	240254266	+	NA	rs112937314
cg12286890	chr1	168513067	-	NA	rs61801330
cg12386614	chr1	33608053	-	NA	rs12041133
cg12388523	chr1	117233299	+	NA	rs6658590
cg12388679	chr1	203787273	-	NA	rs11576057
cg12406683	chr1	146548032	-	NA	rs60408196
cg12420472	chr1	145395607	+	NA	rs183638855
cg12425286	chr1	183703342	-	NA	rs79541912
cg12426776	chr1	5920438	-	NA	rs11121591
cg12428378	chr1	153280070	+	NA	rs144977339
cg12436196	chr1	2995301	+	NA	rs137943065
cg12459000	chr1	21032072	+	NA	rs67962597
cg12466610	chr1	220950205	-	NA	rs12402066
cg12475902	chr1	6764205	+	NA	rs278019
cg12615148	chr1	204165688	-	NA	rs72749747
cg12617456	chr1	85240821	-	NA	rs78600217
cg12622653	chr1	4844027	-	NA	rs12037089
cg12648811	chr1	17053886	-	NA	rs1613541
cg12664056	chr1	166890924	-	NA	rs72707813
cg12710637	chr1	2918373	+	NA	rs78783978
cg12725323	chr1	152768727	-	NA	rs61270445
cg12728543	chr1	175961687	+	NA	rs7537480
cg12767196	chr1	175525986	+	NA	rs114498170
cg12792389	chr1	91025768	+	NA	rs79152435
cg12907295	chr1	18417622	+	NA	rs34226854
cg12939901	chr1	22149896	+	NA	rs62642502
cg13060624	chr1	221061254	-	NA	rs2807860
cg13071508	chr1	24373210	-	NA	rs12402857
cg13078798	chr1	92203667	-	NA	rs11165390
cg13081429	chr1	236175585	-	NA	rs6669467
cg13081498	chr1	16345368	-	NA	rs870038
cg13087070	chr1	39047754	+	NA	rs74064253
cg13088003	chr1	222817471	-	NA	rs78606358
cg13149890	chr1	160084398	-	NA	rs79339677
cg13167158	chr1	1562535	-	NA	rs11544452
cg13184225	chr1	201956029	-	NA	rs61821529
cg13204193	chr1	117637325	-	NA	rs115372145
cg13232075	chr1	204556835	-	NA	rs12133735
cg13234882	chr1	15573050	+	NA	rs80250518
cg13239126	chr1	15256136	+	NA	rs7512460
cg13299440	chr1	218101823	-	NA	rs11117977
cg13353152	chr1	158465963	+	NA	rs73027798
cg13358262	chr1	16374167	+	NA	rs78040646
cg13370086	chr1	55260950	-	NA	rs3753402
cg13387643	chr1	10737562	+	NA	rs284310
cg13389997	chr1	214695142	+	NA	rs73077989
cg13420647	chr1	36883624	+	NA	rs77019703
cg13441524	chr1	1660110	+	NA	rs1801781
cg13462557	chr1	62499140	-	NA	rs7517333
cg13474262	chr1	5137221	-	NA	rs12023538
cg13482134	chr1	171787181	+	NA	rs10798661
cg13483447	chr1	41849431	-	NA	rs55793320
cg13496167	chr1	151833775	-	NA	rs78013675
cg13530946	chr1	220266799	+	NA	rs77410361
cg13548081	chr1	84944363	-	NA	rs11163975
cg13548554	chr1	209997303	-	NA	rs117781927
cg13549592	chr1	228508230	-	NA	rs60676928
cg13566468	chr1	42954129	+	NA	rs6600405
cg13574848	chr1	24611021	+	NA	rs11580921
cg13678787	chr1	246310349	-	NA	rs12137811
cg13681765	chr1	10820488	-	NA	rs61443570
cg13688186	chr1	147144052	-	NA	rs12119687
cg13735697	chr1	203055296	-	NA	rs58240917
cg13777488	chr1	248459605	+	NA	rs143079418
cg13858944	chr1	3344880	+	NA	rs144363650
cg13860836	chr1	6146203	-	NA	rs11805120
cg13869484	chr1	9140563	-	NA	rs116762932
cg13873324	chr1	28189712	-	NA	rs12409289
cg13898771	chr1	201595423	+	NA	rs61459063
cg13917577	chr1	957119	-	NA	rs3121553
cg13923329	chr1	41023225	-	NA	rs2362432
cg13928473	chr1	6063654	-	NA	rs531099
cg13946128	chr1	52372768	+	NA	rs12029319
cg13950674	chr1	153044071	-	NA	rs6670380
cg13968061	chr1	159557257	+	NA	rs185926218
cg13975989	chr1	161045663	-	NA	rs111974651
cg13976154	chr1	52387259	-	NA	rs34986375
cg13984200	chr1	248112559	-	NA	rs57818366
cg14013099	chr1	248307316	-	NA	rs7414032
cg14016055	chr1	30511748	-	NA	rs12087169
cg14032742	chr1	229409358	-	NA	rs111364334
cg14078368	chr1	228564601	-	NA	rs114101596
cg14093106	chr1	42503579	-	NA	rs150162290
cg14156184	chr1	247876443	-	NA	rs76826508
cg14161412	chr1	76095838	-	NA	rs72981027
cg14161885	chr1	148560976	+	NA	rs17355589
cg14204564	chr1	2018252	-	NA	rs72921260
cg14219262	chr1	15434439	-	NA	rs72640720
cg14252149	chr1	236707045	+	NA	rs2799409
cg14255243	chr1	2010660	-	NA	rs116400296
cg14257907	chr1	165853483	-	NA	rs58173992
cg14282087	chr1	35324786	-	NA	rs12738279
cg14564638	chr1	173835211	-	NA	rs2067079
cg14611049	chr1	240457495	-	NA	rs73122339
cg14613402	chr1	75597485	+	NA	rs12129193
cg14661056	chr1	78448620	+	NA	rs145996067
cg14710850	chr1	227689829	-	NA	rs2819493
cg14711592	chr1	157839587	-	NA	rs75435384
cg14792075	chr1	245769124	-	NA	rs114448328
cg14825858	chr1	24921758	+	NA	rs12354378
cg14836643	chr1	247218491	-	NA	rs12130075
cg14855124	chr1	9180023	-	NA	rs74318679
cg14922732	chr1	3731959	-	NA	rs12729542
cg14931645	chr1	249133278	-	NA	rs140604430
cg14972271	chr1	223899736	-	NA	rs77566879
cg15013523	chr1	200098635	+	NA	rs4590707
cg15015070	chr1	78567723	-	NA	rs77630067
cg15028479	chr1	238081782	-	NA	rs144270696
cg15033013	chr1	2082458	+	NA	rs262670
cg15075357	chr1	6009857	-	NA	rs11120875
cg15082498	chr1	65421982	+	NA	rs61786113
cg15084851	chr1	36317380	-	NA	rs72659701
cg15100209	chr1	19670446	-	NA	rs3790774
cg15120247	chr1	150244045	+	NA	rs73011380
cg15122621	chr1	156341523	+	NA	rs41266147
cg15135176	chr1	3044977	+	NA	rs6698974
cg15136975	chr1	19781337	-	NA	rs75620194
cg15198148	chr1	46858748	-	NA	rs11589812
cg15198193	chr1	180914866	-	NA	rs79222060
cg15385589	chr1	3106800	-	NA	rs61759179
cg15472728	chr1	1288926	+	NA	rs148936718
cg15505700	chr1	202779441	+	NA	rs2275893
cg15531099	chr1	152770502	+	NA	rs41268490
cg15542713	chr1	42385581	-	NA	rs12083682
cg15557309	chr1	231155948	-	NA	rs76052102
cg15578176	chr1	1201631	-	NA	rs12402622
cg15582176	chr1	1183528	-	NA	rs114232218
cg15585213	chr1	14146635	+	NA	rs76561972
cg15588905	chr1	228003435	+	NA	rs79071093
cg15600437	chr1	17309539	-	NA	rs2311528
cg15624109	chr1	19816162	+	NA	rs12739730
cg15625495	chr1	151163316	-	NA	rs4970944
cg15629868	chr1	8319945	-	NA	rs72862635
cg15642380	chr1	172908788	+	NA	rs116176912
cg15680798	chr1	159805695	-	NA	rs78026238
cg15688683	chr1	1425815	+	NA	rs149187984
cg15697160	chr1	24743492	-	NA	rs6669871
cg15701149	chr1	8536454	+	NA	rs74049672
cg15722905	chr1	179782684	-	NA	rs10158987
cg15818357	chr1	36565739	-	NA	rs57985157
cg15823160	chr1	10555257	+	NA	rs622623
cg15895398	chr1	3519642	+	NA	rs78970717
cg15895925	chr1	33810859	-	NA	rs76811095
cg15903449	chr1	87277279	-	NA	rs28734880
cg15965716	chr1	164688315	-	NA	rs78664338
cg15976390	chr1	205054828	-	NA	rs12093688
cg16002659	chr1	23037060	-	NA	rs115450285
cg16017130	chr1	3748998	-	NA	rs79717070
cg16031501	chr1	63743199	-	NA	rs72676107
cg16039979	chr1	2135358	-	NA	rs112547740
cg16046605	chr1	152596413	-	NA	rs7527788
cg16052044	chr1	145035112	-	NA	rs1037051
cg16060930	chr1	117487269	-	NA	rs56209138
cg16061436	chr1	206910867	-	NA	rs12137120
cg16104584	chr1	9149734	+	NA	rs78557131
cg16105080	chr1	239806917	-	NA	rs148227014
cg16112880	chr1	201123745	+	NA	rs1010502
cg16145137	chr1	53792241	-	NA	rs114410240
cg16150047	chr1	145042811	-	NA	rs1778659
cg16166209	chr1	233377432	-	NA	rs60435167
cg16171958	chr1	30557222	+	NA	rs12133527
cg16183361	chr1	183386739	+	NA	rs76675211
cg16241391	chr1	181470120	-	NA	rs116686054
cg16256342	chr1	9329611	-	NA	rs61740358
cg16269775	chr1	153514114	-	NA	rs76648399
cg16270643	chr1	68038066	-	NA	rs60480703
cg16291586	chr1	221402517	-	NA	rs9431080
cg16293838	chr1	6330521	+	NA	rs141597334
cg16298457	chr1	188058251	-	NA	rs7536596
cg16313815	chr1	237843967	+	NA	rs12046237
cg16316543	chr1	54808756	+	NA	rs150363631
cg16352443	chr1	112005717	-	NA	rs112309054
cg16352830	chr1	208221036	-	NA	rs116001867
cg16359129	chr1	162347752	+	NA	rs60536165
cg16377948	chr1	113221657	+	NA	rs2999155
cg16393182	chr1	18472902	-	NA	rs75002618
cg16403565	chr1	181122245	-	NA	rs67284685
cg16411683	chr1	28424201	-	NA	rs61786971
cg16490124	chr1	235292369	+	NA	rs17523127
cg16511445	chr1	145116797	-	NA	rs2655559
cg16528597	chr1	145013480	-	NA	rs1663928
cg16548568	chr1	4188045	+	NA	rs76182970
cg16554148	chr1	3630882	+	NA	rs76059942
cg16573863	chr1	1876015	-	NA	rs115823318
cg16575981	chr1	12185035	-	NA	rs664654
cg16581103	chr1	56293135	+	NA	rs55887759
cg16581647	chr1	248068896	-	NA	rs35189476
cg16594806	chr1	59473943	-	NA	rs7524420
cg16652920	chr1	7432614	-	NA	rs11579620
cg16670497	chr1	110210913	-	NA	rs115585507
cg16675926	chr1	233518998	+	NA	rs1294233
cg16690456	chr1	180472298	+	NA	rs3806301
cg16700716	chr1	246684329	+	NA	rs192021872
cg16701840	chr1	54041798	+	NA	rs72675196
cg16733676	chr1	108734992	+	NA	rs521545
cg16734875	chr1	24678010	-	NA	rs116434118
cg16738827	chr1	152943352	-	NA	rs41263656
cg16772039	chr1	228504281	-	NA	rs61547582
cg16821793	chr1	68916786	-	NA	rs77084725
cg16902255	chr1	35897100	+	NA	rs80021838
cg16904261	chr1	224698362	+	NA	rs6426133
cg16926920	chr1	39174395	-	NA	rs644674
cg16985301	chr1	205473048	+	NA	rs114804232
cg16991637	chr1	226322955	-	NA	rs11589277
cg17001333	chr1	213843678	-	NA	rs10779607
cg17002156	chr1	183995878	+	NA	rs79210363
cg17017317	chr1	4645438	-	NA	rs76402772
cg17025908	chr1	19291857	+	NA	rs16862402
cg17039022	chr1	203595145	-	NA	rs4245719
cg17078190	chr1	238030882	-	NA	rs77561991
cg17078864	chr1	18024197	-	NA	rs3766314
cg17080913	chr1	6328733	-	NA	rs56719725
cg17096979	chr1	230881857	+	NA	rs28359570
cg17113029	chr1	222135195	-	NA	rs74715317
cg17113117	chr1	2769281	-	NA	rs71632397
cg17127183	chr1	248016378	+	NA	rs72772787
cg17141370	chr1	203823052	-	NA	rs16865261
cg17143270	chr1	91532819	-	NA	rs75521596
cg17143291	chr1	181458839	-	NA	rs7521268
cg17155687	chr1	54584403	+	NA	rs77132204
cg17161180	chr1	165086088	-	NA	rs12092780
cg17168771	chr1	1115378	-	NA	rs111649714
cg17171259	chr1	64469027	+	NA	rs285383
cg17175026	chr1	143183440	-	NA	rs192324131
cg17178126	chr1	31331750	-	NA	rs114251174
cg17180633	chr1	31282519	+	NA	rs79829138
cg17183232	chr1	20958590	+	NA	rs12407369
cg17245754	chr1	163389844	-	NA	rs76970780
cg17275148	chr1	38751488	-	NA	rs61441164
cg17279365	chr1	217168635	-	NA	rs12040129
cg17296818	chr1	31885655	-	NA	rs78029627
cg17339450	chr1	146714090	-	NA	rs72997588
cg17355877	chr1	1998716	-	NA	rs28626100
cg17453416	chr1	2263665	+	NA	rs75273719
cg17502780	chr1	182176185	+	NA	rs75305087
cg17515737	chr1	38230160	-	NA	rs58011114
cg17542852	chr1	152332651	-	NA	rs116072167
cg17554996	chr1	9131710	-	NA	rs116836108
cg17592565	chr1	22355055	+	NA	rs114904864
cg17599045	chr1	1204353	+	NA	rs115137086
cg17603219	chr1	90401764	-	NA	rs3765613
cg17717878	chr1	24684380	+	NA	rs114389997
cg17721530	chr1	26554447	+	NA	rs59417767
cg17722354	chr1	115906724	+	NA	rs145897450
cg17741818	chr1	155293962	-	NA	rs74118446
cg17744878	chr1	17308158	-	NA	rs9435732
cg17753661	chr1	26441637	+	NA	rs56299762
cg17820060	chr1	103343469	-	NA	rs1031820
cg17821453	chr1	59008471	-	NA	rs60726128
cg17822266	chr1	2720087	-	NA	rs140301038
cg17838368	chr1	12120304	-	NA	rs7545953
cg17857357	chr1	8319223	+	NA	rs111292725
cg17861914	chr1	198214574	+	NA	rs138227778
cg17874053	chr1	236017231	-	NA	rs60807396
cg17894362	chr1	55117812	+	NA	rs76889504
cg17918314	chr1	44398100	-	NA	rs111797125
cg17951978	chr1	119960007	-	NA	rs12411080
cg17971947	chr1	81891793	+	NA	rs74947518
cg17984400	chr1	17047525	+	NA	rs2610569
cg17984885	chr1	224515071	+	NA	rs77225843
cg17985555	chr1	12681145	-	NA	rs3000897
cg18027123	chr1	48938163	-	NA	rs57236946
cg18040436	chr1	9189312	+	NA	rs13375922
cg18134349	chr1	144619354	+	NA	rs4067644
cg18137779	chr1	56163457	-	NA	rs9326037
cg18150460	chr1	14109904	-	NA	rs116204394
cg18150469	chr1	18284923	+	NA	rs57482320
cg18171512	chr1	246670898	-	NA	rs61839845
cg18191309	chr1	121484720	-	NA	rs2200142
cg18194426	chr1	192604056	-	NA	rs12026407
cg18235051	chr1	2801984	-	NA	rs80273827
cg18285337	chr1	11783294	-	NA	rs7415462
cg18288161	chr1	3469677	+	NA	rs188705036
cg18313543	chr1	200017833	-	NA	rs61755054
cg18315312	chr1	168025917	+	NA	rs12078184
cg18319076	chr1	47800478	-	NA	rs116403805
cg18319381	chr1	1138931	-	NA	rs202060017
cg18342183	chr1	186732915	-	NA	rs74991967
cg18346634	chr1	29190137	+	NA	rs4654327
cg18348578	chr1	33499318	+	NA	rs79746713
cg18367529	chr1	1161866	-	NA	rs78107697
cg18539768	chr1	92149139	-	NA	rs1805115
cg18569595	chr1	201438462	+	NA	rs79727641
cg18641908	chr1	4129718	+	NA	rs58720249
cg18756931	chr1	20095795	-	NA	rs2235653
cg18759595	chr1	205342350	+	NA	rs12125326
cg18768612	chr1	22378488	-	NA	rs725157
cg18771682	chr1	207975520	+	NA	rs74152401
cg18786324	chr1	6409737	+	NA	rs114500024
cg18788349	chr1	145823821	-	NA	rs145088793
cg18801505	chr1	227963164	-	NA	rs6697061
cg18875551	chr1	24967164	-	NA	rs12072370
cg18886071	chr1	160617057	-	NA	rs2295613
cg18886157	chr1	3807387	+	NA	rs4131373
cg18918426	chr1	46870297	-	NA	rs10157766
cg18920397	chr1	160765805	-	NA	rs111919549
cg18943819	chr1	1053794	+	NA	rs113130159
cg18947110	chr1	1688383	+	NA	rs79052177
cg19082888	chr1	80516138	-	NA	rs74823684
cg19234439	chr1	161602335	+	NA	rs143812595
cg19249787	chr1	108600831	+	NA	rs72989421
cg19260376	chr1	156875482	+	NA	rs116086124
cg19273683	chr1	21656047	-	NA	rs76286766
cg19317807	chr1	174662459	-	NA	rs55688014
cg19372327	chr1	149517402	+	NA	rs180779069
cg19373347	chr1	219634786	-	NA	rs12025363
cg19373649	chr1	207817630	-	NA	rs9651101
cg19405842	chr1	2038661	-	NA	rs3128334
cg19408449	chr1	240620333	-	NA	rs72769805
cg19600583	chr1	3145639	-	NA	rs114731593
cg19678111	chr1	162351367	-	NA	rs80160544
cg19681352	chr1	27282675	-	NA	rs17356923
cg19706817	chr1	26737272	-	NA	rs111468266
cg19723596	chr1	45243311	-	NA	rs25687
cg19733167	chr1	178210950	+	NA	rs60483940
cg19734896	chr1	166888684	+	NA	rs114922310
cg19740054	chr1	26503776	-	NA	rs115815160
cg19741832	chr1	144994658	-	NA	rs1664022
cg19743622	chr1	11599019	-	NA	rs10864516
cg19750824	chr1	178659932	-	NA	rs3922812
cg19777664	chr1	165208024	+	NA	rs34843714
cg19822599	chr1	31346198	+	NA	rs1539360
cg19874857	chr1	114697095	+	NA	rs2291368
cg19921581	chr1	46859680	-	NA	rs6703596
cg19939969	chr1	209801351	-	NA	rs75181751
cg19960806	chr1	225997678	+	NA	rs118053922
cg20060160	chr1	183298149	+	NA	rs616545
cg20060394	chr1	34328648	-	NA	rs2295607
cg20144066	chr1	114504999	+	NA	rs17852555
cg20165402	chr1	42079623	-	NA	rs117047842
cg20167293	chr1	22938094	-	NA	rs158770
cg20168837	chr1	54562213	+	NA	rs76808338
cg20234959	chr1	236237760	-	NA	rs75363917
cg20252997	chr1	4481995	-	NA	rs72632772
cg20255272	chr1	1373678	+	NA	rs148133216
cg20262818	chr1	197752035	+	NA	rs7545519
cg20266320	chr1	6800814	+	NA	rs77515955
cg20267322	chr1	230992616	-	NA	rs57990731
cg20269544	chr1	2025441	+	NA	rs74382879
cg20270882	chr1	20756044	+	NA	rs12087853
cg20287936	chr1	246416688	-	NA	rs6688725
cg20299670	chr1	156624237	+	NA	rs12118077
cg20330922	chr1	26516487	-	NA	rs116682441
cg20331613	chr1	111810951	+	NA	rs3118204
cg20413454	chr1	53163625	+	NA	rs112268669
cg20414811	chr1	8419666	+	NA	rs114101852
cg20416769	chr1	209824825	+	NA	rs3753523
cg20459138	chr1	22871712	-	NA	rs209713
cg20492922	chr1	39194066	-	NA	rs12143864
cg20568108	chr1	215177441	-	NA	rs75234580
cg20568423	chr1	170044647	-	NA	rs61827261
cg20570464	chr1	42144398	+	NA	rs139937489
cg20633875	chr1	32572611	-	NA	rs77268125
cg20676760	chr1	205056525	-	NA	rs1130311
cg20678800	chr1	115857431	+	NA	rs116231225
cg20678988	chr1	19186260	-	NA	rs9700646
cg20687610	chr1	100887999	-	NA	rs113340984
cg20696674	chr1	28826586	-	NA	rs9107
cg20741040	chr1	230566509	+	NA	rs4846963
cg20775316	chr1	54763942	-	NA	rs36120293
cg20778915	chr1	110670021	-	NA	rs17025471
cg20788133	chr1	765028	-	NA	rs2519025
cg20794208	chr1	5346548	-	NA	rs61763285
cg20800892	chr1	229374634	+	NA	rs116436188
cg20801751	chr1	228366494	-	NA	rs111325737
cg20814349	chr1	161510020	-	NA	rs12128365
cg20823859	chr1	111971624	-	NA	rs2485320
cg20825532	chr1	152322249	-	NA	rs79507400
cg20848218	chr1	234623575	+	NA	rs73115726
cg20868359	chr1	89489649	+	NA	rs12057182
cg20958600	chr1	1470807	-	NA	rs146206869
cg20960322	chr1	182002021	+	NA	rs7542928
cg20970086	chr1	121484526	+	NA	rs4898091
cg20987072	chr1	169631737	+	NA	rs7549451
cg20989215	chr1	2250617	-	NA	rs61746618
cg20991152	chr1	181290986	+	NA	rs71632111
cg21106661	chr1	54307629	-	NA	rs1181208
cg21117207	chr1	16539813	-	NA	rs12728772
cg21139639	chr1	26145328	+	NA	rs76706441
cg21147709	chr1	12004662	-	NA	rs112799470
cg21149260	chr1	249136658	+	NA	rs11205428
cg21172278	chr1	117637160	-	NA	rs17036849
cg21178978	chr1	231298610	-	NA	rs139937344
cg21202276	chr1	226599374	-	NA	rs6665208
cg21206397	chr1	100929452	-	NA	rs471849
cg21209485	chr1	2529359	+	NA	rs2764841
cg21220387	chr1	116311749	+	NA	rs79342009
cg21220870	chr1	220216811	+	NA	rs111812664
cg21262504	chr1	202910456	+	NA	rs114825641
cg21264521	chr1	203184923	+	NA	rs80241012
cg21279326	chr1	184771821	-	NA	rs56076998
cg21283167	chr1	47986245	+	NA	rs140573811
cg21289382	chr1	2940238	+	NA	rs61763646
cg21294301	chr1	8120055	+	NA	rs72634245
cg21388339	chr1	3606550	-	NA	rs3765725
cg21397839	chr1	61479999	+	NA	rs1694212
cg21440084	chr1	34615965	+	NA	rs34737458
cg21441507	chr1	161337603	+	NA	rs41270861
cg21448423	chr1	55013956	-	NA	rs112383115
cg21456300	chr1	117207245	-	NA	rs12127324
cg21461981	chr1	202003813	+	NA	rs115277768
cg21534788	chr1	10537839	-	NA	rs115966064
cg21570050	chr1	182559195	-	NA	rs78203070
cg21572730	chr1	12919079	+	NA	rs9659529
cg21584846	chr1	115972057	+	NA	rs578599
cg21604615	chr1	27668610	+	NA	rs41291086
cg21690921	chr1	240562805	-	NA	rs114807920
cg21783012	chr1	2710376	-	NA	rs67373773
cg21785384	chr1	205231417	+	NA	rs61128244
cg21787989	chr1	236681580	-	NA	rs17753447
cg21789941	chr1	3138557	+	NA	rs34313490
cg21805734	chr1	166124736	+	NA	rs73046949
cg21807694	chr1	17248050	-	NA	rs114483165
cg21812850	chr1	9097241	-	NA	rs5840
cg21824010	chr1	247578859	-	NA	rs72553858
cg21826272	chr1	225996810	-	NA	rs74150514
cg21857822	chr1	17698725	-	NA	rs1204873
cg21859421	chr1	150969592	+	NA	rs75172050
cg21860360	chr1	153662339	-	NA	rs35240348
cg21877565	chr1	156461550	+	NA	rs77199539
cg21928974	chr1	86176451	+	NA	rs74097082
cg21996039	chr1	150525424	+	NA	rs41317513
cg22012666	chr1	213120185	-	NA	rs6656738
cg22015486	chr1	182925377	-	NA	rs111818237
cg22017303	chr1	100327026	+	NA	rs2307129
cg22018565	chr1	112026152	-	NA	rs7737
cg22022927	chr1	58343668	-	NA	rs114339418
cg22026255	chr1	161690704	+	NA	rs115389814
cg22076614	chr1	3335858	-	NA	rs117111933
cg22082665	chr1	245011429	-	NA	rs116395467
cg22109208	chr1	172414443	+	NA	rs74126218
cg22109930	chr1	1101302	-	NA	rs80296038
cg22123542	chr1	120905163	-	NA	rs149926271
cg22167148	chr1	120435245	+	NA	rs78165043
cg22237495	chr1	27964774	-	NA	rs530599
cg22318989	chr1	153650317	-	NA	rs80266487
cg22337626	chr1	46420220	-	NA	rs10789487
cg22402398	chr1	27954026	-	NA	rs1890462
cg22427279	chr1	116384534	+	NA	rs79522754
cg22435441	chr1	41487408	-	NA	rs79173212
cg22442883	chr1	19955786	+	NA	rs2745235
cg22481673	chr1	211667751	+	NA	rs76537925
cg22495155	chr1	19243384	+	NA	rs28661644
cg22497933	chr1	65719344	-	NA	rs78917986
cg22498982	chr1	11969643	+	NA	rs28563140
cg22499381	chr1	11024967	+	NA	rs12043744
cg22505202	chr1	95088560	+	NA	rs6686026
cg22522357	chr1	161872770	-	NA	rs2341473
cg22607339	chr1	43803159	+	NA	rs112430569
cg22609618	chr1	100944010	-	NA	rs28364893
cg22626897	chr1	245912840	-	NA	rs8025
cg22676901	chr1	86174929	+	NA	rs115039794
cg22681945	chr1	37732046	-	NA	rs2884812
cg22685867	chr1	240987429	-	NA	rs78564526
cg22690075	chr1	22109796	+	NA	rs35745827
cg22692328	chr1	110809451	-	NA	rs112453501
cg22696546	chr1	246798258	-	NA	rs3006087
cg22717235	chr1	150554875	-	NA	rs12034302
cg22726338	chr1	109400450	+	NA	rs111827354
cg22796025	chr1	227509201	+	NA	rs77762169
cg22802014	chr1	31732891	-	NA	rs2292165
cg22802296	chr1	164682021	-	NA	rs2800793
cg22821560	chr1	215178854	+	NA	rs34015427
cg22821763	chr1	156570967	-	NA	rs80352388
cg22856948	chr1	87594388	+	NA	rs118083311
cg22862155	chr1	230231670	+	NA	rs59581002
cg22877129	chr1	57376284	-	NA	rs1774902
cg22973226	chr1	46705909	-	NA	rs140231037
cg23010346	chr1	113250386	-	NA	rs78563322
cg23021268	chr1	7534995	-	NA	rs72642870
cg23050079	chr1	160765349	-	NA	rs58739919
cg23078948	chr1	226076669	-	NA	rs41310561
cg23108607	chr1	39879411	+	NA	rs55976345
cg23112672	chr1	876199	-	NA	rs71628924
cg23202722	chr1	33793808	-	NA	rs147420888
cg23206761	chr1	28210796	-	NA	rs138841416
cg23207412	chr1	53638985	-	NA	rs79718144
cg23209941	chr1	232086152	-	NA	rs12137417
cg23213876	chr1	53924164	+	NA	rs12035140
cg23217965	chr1	155048476	+	NA	rs6427138
cg23231420	chr1	77334177	+	NA	rs113452830
cg23261375	chr1	163437170	+	NA	rs10917765
cg23322161	chr1	47016917	+	NA	rs114820803
cg23390745	chr1	202778061	-	NA	rs41302113
cg23564471	chr1	204951209	+	NA	rs2278796
cg23586423	chr1	228547510	-	NA	rs115442906
cg23611477	chr1	1644835	-	NA	rs2179382
cg23622129	chr1	214328927	-	NA	rs10127592
cg23639565	chr1	40507857	+	NA	rs61781872
cg23653667	chr1	95453651	+	NA	rs72964559
cg23667749	chr1	110631389	+	NA	rs12124382
cg23681001	chr1	53936382	-	NA	rs11579521
cg23688827	chr1	18767776	-	NA	rs16861969
cg23713600	chr1	46671850	+	NA	rs61784561
cg23738308	chr1	9005474	-	NA	rs76666509
cg23812489	chr1	152333596	+	NA	rs11204985
cg23849103	chr1	5890615	+	NA	rs12087163
cg23887839	chr1	12606996	+	NA	rs10864558
cg23919742	chr1	19832174	-	NA	rs55770736
cg23937059	chr1	86000345	-	NA	rs2254551
cg23937582	chr1	10757902	-	NA	rs710132
cg23959705	chr1	8002302	+	NA	rs182126760
cg23961644	chr1	184442945	-	NA	rs114708912
cg23963229	chr1	8725074	-	NA	rs80001448
cg23991358	chr1	114618759	+	NA	rs61819249
cg24003955	chr1	9912508	+	NA	rs60389428
cg24051749	chr1	39340282	+	NA	rs880303
cg24051798	chr1	25753676	-	NA	rs115367958
cg24056293	chr1	230888672	+	NA	rs7543422
cg24075990	chr1	116888826	+	NA	rs10924065
cg24089263	chr1	24826421	+	NA	rs72882495
cg24102479	chr1	149259342	-	NA	rs2787788
cg24103293	chr1	64125382	+	NA	rs61765314
cg24117504	chr1	183116950	-	NA	rs6666599
cg24139874	chr1	200558537	-	NA	rs80059199
cg24146389	chr1	218097879	+	NA	rs73103546
cg24154368	chr1	41132795	-	NA	rs3820530
cg24295324	chr1	9062931	-	NA	rs12727906
cg24304823	chr1	2794117	-	NA	rs76994798
cg24316171	chr1	160312501	-	NA	rs73029438
cg24321036	chr1	204339017	+	NA	rs60323675
cg24325314	chr1	152770520	+	NA	rs41268492
cg24345856	chr1	1178245	+	NA	rs11260566
cg24366968	chr1	227977242	+	NA	rs77476000
cg24394624	chr1	214620296	-	NA	rs72757986
cg24412662	chr1	2866667	-	NA	rs150764620
cg24451872	chr1	32177995	+	NA	rs12405005
cg24477315	chr1	164570052	-	NA	rs187143182
cg24480859	chr1	9129791	-	NA	rs77869990
cg24486235	chr1	165551490	+	NA	rs7512192
cg24514678	chr1	3144536	+	NA	rs80221991
cg24529615	chr1	35661778	-	NA	rs72910907
cg24531638	chr1	36916323	+	NA	rs17551779
cg24534774	chr1	101106533	-	NA	rs35883536
cg24545979	chr1	15373107	+	NA	rs115132999
cg24578004	chr1	3787618	-	NA	rs111459784
cg24579705	chr1	22703223	+	NA	rs115316536
cg24581845	chr1	168513242	+	NA	rs1933114
cg24586205	chr1	222162028	-	NA	rs4503353
cg24628816	chr1	6849430	+	NA	rs61627818
cg24640697	chr1	84970057	-	NA	rs7547208
cg24661168	chr1	210013268	+	NA	rs9804137
cg24670497	chr1	16068127	+	NA	rs77404991
cg24674887	chr1	20092256	-	NA	rs80251264
cg24685298	chr1	44569098	-	NA	rs10890291
cg24687970	chr1	1397896	-	NA	rs147051071
cg24688871	chr1	2520499	+	NA	rs6701238
cg24691942	chr1	41652836	-	NA	rs75149368
cg24691964	chr1	160520374	-	NA	rs16832206
cg24699914	chr1	53878650	-	NA	rs6656566
cg24705404	chr1	58602196	-	NA	rs17116988
cg24743052	chr1	212300616	+	NA	rs114323268
cg24846009	chr1	18684587	+	NA	rs12027339
cg24849049	chr1	156161651	+	NA	rs79735756
cg24867790	chr1	179545668	-	NA	rs3829795
cg24873961	chr1	247694557	+	NA	rs112417189
cg24876644	chr1	203137387	-	NA	rs2788527
cg24925741	chr1	2245221	+	NA	rs2843153
cg24926052	chr1	6063829	+	NA	rs113789891
cg24928141	chr1	92154087	-	NA	rs2810891
cg24954121	chr1	55075340	+	NA	rs41297137
cg24966762	chr1	200880710	+	NA	rs200496052
cg25023761	chr1	117213980	+	NA	rs72697354
cg25031460	chr1	203459963	-	NA	rs28692492
cg25102653	chr1	48656393	-	NA	rs12088960
cg25103337	chr1	9293583	+	NA	rs115326259
cg25105688	chr1	78452127	-	NA	rs79886856
cg25128803	chr1	113499074	+	NA	rs60844753
cg25150572	chr1	28763330	+	NA	rs34288882
cg25150960	chr1	22769375	-	NA	rs74060233
cg25196716	chr1	17018684	-	NA	rs113256629
cg25206764	chr1	218847989	-	NA	rs6684868
cg25217276	chr1	235796187	+	NA	rs78254170
cg25280720	chr1	158532613	-	NA	rs41273499
cg25282454	chr1	1158325	-	NA	rs3813198
cg25285041	chr1	41627631	-	NA	rs79979594
cg25307521	chr1	15355981	-	NA	rs55698907
cg25342642	chr1	2743491	-	NA	rs58124032
cg25352733	chr1	94060102	-	NA	rs80273723
cg25408960	chr1	31197913	+	NA	rs3762293
cg25463135	chr1	89641171	-	NA	rs61798772
cg25465065	chr1	156198365	-	NA	rs3768276
cg25544075	chr1	1109315	-	NA	rs5010605
cg25593159	chr1	206731616	+	NA	rs77197013
cg25593194	chr1	17394374	+	NA	rs12133334
cg25593380	chr1	144859929	+	NA	rs2798851
cg25619287	chr1	1164537	-	NA	rs77668548
cg25727477	chr1	207967739	+	NA	rs6664092
cg25764623	chr1	210036534	+	NA	rs74156254
cg25771854	chr1	247420421	+	NA	rs41308154
cg25839807	chr1	246958421	-	NA	rs12035057
cg25921910	chr1	193090657	+	NA	rs74130919
cg25975621	chr1	217311177	+	NA	rs149997513
cg26004203	chr1	217310918	+	NA	rs12073272
cg26017915	chr1	161496726	-	NA	rs10919264
cg26021706	chr1	117127417	+	NA	rs41301291
cg26034147	chr1	40359924	-	NA	rs72666962
cg26035071	chr1	209982407	-	NA	rs6659367
cg26049187	chr1	196976319	+	NA	rs117288918
cg26112343	chr1	63781139	-	NA	rs78720768
cg26120273	chr1	151139758	-	NA	rs114785704
cg26188061	chr1	100681102	-	NA	rs143171554
cg26191661	chr1	16957414	-	NA	rs2296161
cg26233651	chr1	90137953	-	NA	rs116730290
cg26256431	chr1	245925727	-	NA	rs75817217
cg26300135	chr1	3324243	+	NA	rs75606649
cg26303281	chr1	153515622	-	NA	rs11486137
cg26303777	chr1	230311676	-	NA	rs637180
cg26346563	chr1	1056347	+	NA	rs66868065
cg26348696	chr1	22425642	+	NA	rs10917152
cg26352795	chr1	9354739	+	NA	rs11802043
cg26400546	chr1	205499355	+	NA	rs12042887
cg26422465	chr1	3561008	+	NA	rs12408890
cg26429169	chr1	153230941	+	NA	rs11205253
cg26435281	chr1	161594100	+	NA	rs61803007
cg26533764	chr1	209825731	-	NA	rs75007722
cg26554265	chr1	23206348	+	NA	rs115127668
cg26570389	chr1	1074333	-	NA	rs113923786
cg26653091	chr1	38062058	-	NA	rs7550675
cg26659797	chr1	172437907	-	NA	rs16844519
cg26667550	chr1	156098772	+	NA	rs79200804
cg26667735	chr1	46863109	+	NA	rs45537843
cg26785303	chr1	171096963	-	NA	rs66880604
cg26808583	chr1	153346525	+	NA	rs2233863
cg26810966	chr1	146515238	+	NA	rs35811591
cg26822728	chr1	202164063	+	NA	rs2077566
cg26824678	chr1	19777949	-	NA	rs34929465
cg26837508	chr1	85084119	+	NA	rs2945138
cg26851374	chr1	57432150	+	NA	rs114114065
cg26864766	chr1	39857950	+	NA	rs6681763
cg26881761	chr1	47698493	+	NA	rs116236347
cg26883836	chr1	94342201	-	NA	rs35650636
cg26889408	chr1	27160601	-	NA	rs75796628
cg26904308	chr1	94477653	+	NA	rs112840432
cg26908356	chr1	94929484	-	NA	rs927728
cg26912269	chr1	236714011	-	NA	rs76933417
cg26913502	chr1	51811185	-	NA	rs57519873
cg26924218	chr1	155950963	+	NA	rs35588936
cg26933869	chr1	19218007	+	NA	rs76465841
cg27053493	chr1	29823421	-	NA	rs61749985
cg27168045	chr1	22328206	+	NA	rs11541414
cg27172331	chr1	17906305	-	NA	rs114537224
cg27181968	chr1	115874001	+	NA	rs79643416
cg27183036	chr1	233636022	+	NA	rs79748833
cg27183311	chr1	227260129	+	NA	rs10495262
cg27185511	chr1	60956124	+	NA	rs144561808
cg27225923	chr1	233449569	+	NA	rs73093284
cg27302863	chr1	17075306	+	NA	rs78432963
cg27399895	chr1	89829871	+	NA	rs9428022
cg27433479	chr1	1687481	+	NA	rs2076328
cg27452255	chr1	85686316	-	NA	rs12563295
cg27504555	chr1	168549490	+	NA	rs2050131
cg27518860	chr1	35250839	-	NA	rs61732640
cg27533767	chr1	146498485	+	NA	rs11240085
cg27567580	chr1	78602941	+	NA	rs663254
cg27575607	chr1	5942512	-	NA	rs116233096
cg27578730	chr1	3473364	-	NA	rs75261080
cg27582323	chr1	16472728	-	NA	rs7545941
cg27629095	chr1	220092843	-	NA	rs79350684
cg00000807	chr2	23913414	+	NA	rs113612339
cg00004073	chr2	237027592	-	NA	rs3768921
cg00009523	chr2	1165351	+	NA	rs5024308
cg00026458	chr2	207633745	+	NA	rs112216390
cg00030117	chr2	119980249	+	NA	rs838059
cg00040103	chr2	46040236	+	NA	rs79738529
cg00040530	chr2	242835364	-	NA	rs75239392
cg00051154	chr2	237079099	-	NA	rs6725848
cg00082219	chr2	219846299	-	NA	rs79354023
cg00089451	chr2	233468457	-	NA	rs76610970
cg00147462	chr2	237078556	+	NA	rs68140214
cg00166653	chr2	40429179	+	NA	rs13408531
cg00233594	chr2	135206613	+	NA	rs16830621
cg00255732	chr2	242147702	-	NA	rs12471760
cg00257789	chr2	3451506	-	NA	rs6747650
cg00271807	chr2	130795713	+	NA	rs62155601
cg00293981	chr2	133430101	+	NA	rs75373613
cg00308021	chr2	217856028	-	NA	rs58334348
cg00310201	chr2	98351994	-	NA	rs192325636
cg00326183	chr2	241808259	-	NA	rs116057889
cg00330669	chr2	10661421	+	NA	rs58933510
cg00337070	chr2	132352141	+	NA	rs28520751
cg00346300	chr2	492809	+	NA	rs73144489
cg00352468	chr2	10687659	+	NA	rs35431817
cg00396604	chr2	241065467	-	NA	rs74452557
cg00424152	chr2	232263126	-	NA	rs2290130
cg00426200	chr2	6210214	-	NA	rs7591994
cg00450015	chr2	120193766	-	NA	rs72833257
cg00474373	chr2	1625268	-	NA	rs9679409
cg00477557	chr2	132229728	-	NA	rs185711415
cg00493019	chr2	8655697	-	NA	rs905679
cg00498219	chr2	142416800	-	NA	rs79218535
cg00520408	chr2	134959755	-	NA	rs78020827
cg00525722	chr2	112280286	-	NA	rs77381798
cg00534022	chr2	8686087	-	NA	rs140255155
cg00540250	chr2	199653264	-	NA	rs12328181
cg00550673	chr2	95870947	+	NA	rs76966113
cg00570635	chr2	65355269	-	NA	rs2052261
cg00589929	chr2	15966003	-	NA	rs16863070
cg00620464	chr2	176868389	-	NA	rs77145491
cg00678484	chr2	127634784	-	NA	rs74559799
cg00684178	chr2	242752080	-	NA	rs73014012
cg00686453	chr2	100759810	-	NA	rs11682173
cg00745855	chr2	186727863	-	NA	rs10176556
cg00782690	chr2	171822118	+	NA	rs28499279
cg00793981	chr2	220199185	+	NA	rs35242473
cg00819048	chr2	83812230	-	NA	rs77594267
cg00859755	chr2	144246478	-	NA	rs11897151
cg00864384	chr2	69871130	+	NA	rs79262051
cg00866836	chr2	58662766	-	NA	rs62140781
cg00867722	chr2	149399271	+	NA	rs76334644
cg00881894	chr2	166930521	+	NA	rs59490038
cg00915206	chr2	171673199	+	NA	rs114007247
cg00918005	chr2	79253210	+	NA	rs55927036
cg00935895	chr2	152117022	-	NA	rs11691217
cg00980980	chr2	61153802	-	NA	rs34518355
cg01013522	chr2	124971544	+	NA	rs13395031
cg01093329	chr2	32582998	+	NA	rs115105995
cg01100043	chr2	238766765	-	NA	rs3754704
cg01102471	chr2	58584770	+	NA	rs73942311
cg01105403	chr2	240723304	-	NA	rs2412045
cg01111179	chr2	169757561	-	NA	rs2232316
cg01138706	chr2	218768580	-	NA	rs3791935
cg01188578	chr2	26464058	-	NA	rs12185726
cg01230320	chr2	19549980	-	NA	rs13011502
cg01252760	chr2	3830623	+	NA	rs116713914
cg01264826	chr2	219265245	-	NA	rs182644437
cg01267068	chr2	731158	-	NA	rs116359901
cg01315863	chr2	242847386	+	NA	rs3923023
cg01369511	chr2	70528091	-	NA	rs72904358
cg01387625	chr2	114035193	+	NA	rs6720637
cg01397495	chr2	136496804	-	NA	rs35215526
cg01407018	chr2	6614169	-	NA	rs73143028
cg01467903	chr2	70686745	+	NA	rs75673509
cg01474688	chr2	174827779	-	NA	rs2358390
cg01524566	chr2	75797267	-	NA	rs56024303
cg01582832	chr2	241232082	+	NA	rs73999347
cg01592350	chr2	8829827	+	NA	rs74734794
cg01594260	chr2	8118122	-	NA	rs13021734
cg01611894	chr2	233321088	+	NA	rs61732026
cg01613337	chr2	149513330	-	NA	rs77362634
cg01652215	chr2	73963950	-	NA	rs12476993
cg01695532	chr2	37190024	-	NA	rs78407517
cg01699880	chr2	3315680	-	NA	rs117538194
cg01713406	chr2	168901243	+	NA	rs77318559
cg01728482	chr2	85389840	+	NA	rs56309234
cg01745766	chr2	203504161	-	NA	rs75222899
cg01762315	chr2	47164967	+	NA	rs10202814
cg01780490	chr2	88620342	-	NA	rs72945231
cg01783736	chr2	95454741	-	NA	rs10208474
cg01812070	chr2	71016724	-	NA	rs7561628
cg01836906	chr2	192792315	+	NA	rs112193001
cg01878321	chr2	27486133	+	NA	rs113407226
cg01878980	chr2	74644965	-	NA	rs113994790
cg01886396	chr2	131099816	+	NA	rs28372866
cg01905046	chr2	85554079	+	NA	rs4247303
cg01957222	chr2	1426786	-	NA	rs2276701
cg01957712	chr2	206455430	-	NA	rs72937648
cg01972316	chr2	131601951	+	NA	rs60683784
cg01988299	chr2	16151891	+	NA	rs73915579
cg02032193	chr2	36557755	+	NA	rs73922878
cg02032221	chr2	238581924	-	NA	rs79508671
cg02051982	chr2	45508016	-	NA	rs73928121
cg02054535	chr2	166418251	+	NA	rs73029834
cg02059823	chr2	240872433	-	NA	rs78724618
cg02072778	chr2	201756454	+	NA	rs75222008
cg02080682	chr2	200954524	+	NA	rs59074612
cg02083416	chr2	112439582	+	NA	rs181409265
cg02105352	chr2	73929892	-	NA	rs57159380
cg02139050	chr2	69374138	+	NA	rs72901335
cg02187090	chr2	47346813	+	NA	rs75304043
cg02231798	chr2	189330407	-	NA	rs58988512
cg02276909	chr2	153732388	-	NA	rs78588440
cg02327563	chr2	119597586	+	NA	rs78446204
cg02338947	chr2	225244102	-	NA	rs16865902
cg02345886	chr2	166649614	+	NA	rs79624426
cg02353427	chr2	25079600	+	NA	rs55951414
cg02372225	chr2	86251438	-	NA	rs6737211
cg02444957	chr2	69440951	+	NA	rs72903129
cg02448395	chr2	239037895	+	NA	rs57522524
cg02458875	chr2	127782552	+	NA	rs77279236
cg02467154	chr2	54482841	-	NA	rs61742696
cg02479782	chr2	71033156	-	NA	rs11676378
cg02502145	chr2	39319447	-	NA	rs297142
cg02527811	chr2	241834907	+	NA	rs4359646
cg02527922	chr2	218775353	-	NA	rs3791925
cg02529760	chr2	74361289	+	NA	rs4853012
cg02536451	chr2	239139518	-	NA	rs77028794
cg02544394	chr2	45878759	-	NA	rs687914
cg02551589	chr2	121155564	-	NA	rs77621122
cg02634634	chr2	47167606	+	NA	rs77351240
cg02657384	chr2	201318372	+	NA	rs3769441
cg02657641	chr2	79366059	+	NA	rs79011298
cg02672452	chr2	91818189	-	NA	rs3853584
cg02683731	chr2	132057166	+	NA	rs34052165
cg02716490	chr2	242986091	-	NA	rs28631219
cg02741327	chr2	135214041	-	NA	rs2289469
cg02745784	chr2	178970574	-	NA	rs11887974
cg02746108	chr2	236672961	-	NA	rs2675138
cg02752932	chr2	38099030	+	NA	rs7573831
cg02774302	chr2	5845180	+	NA	rs76565731
cg02804722	chr2	27301057	-	NA	rs80216311
cg02819655	chr2	178853377	-	NA	rs1405645
cg02823625	chr2	239046684	-	NA	rs28722660
cg02833916	chr2	27994325	+	NA	rs115932476
cg02862087	chr2	1711134	-	NA	rs144355534
cg02871985	chr2	43398154	+	NA	rs75341106
cg02887598	chr2	127841945	+	NA	rs58402148
cg02892043	chr2	227625209	-	NA	rs17268434
cg02924495	chr2	1497906	-	NA	rs115542817
cg02943411	chr2	68381829	-	NA	rs17035046
cg02956522	chr2	132220380	-	NA	rs186227844
cg02961280	chr2	220115026	+	NA	rs11556349
cg02985617	chr2	176991040	+	NA	rs59406940
cg03024489	chr2	87040878	-	NA	rs75877707
cg03035746	chr2	74727286	-	NA	rs116143744
cg03063511	chr2	74157513	-	NA	rs73950320
cg03075631	chr2	74697095	+	NA	rs57929377
cg03105556	chr2	80329553	-	NA	rs79327861
cg03123017	chr2	190506593	+	NA	rs76447444
cg03167407	chr2	241261657	-	NA	rs2352821
cg03242926	chr2	1754802	+	NA	rs149078516
cg03269976	chr2	240658243	-	NA	rs139660274
cg03270969	chr2	242813189	-	NA	rs75070632
cg03307958	chr2	128158853	-	NA	rs114806147
cg03312117	chr2	101359133	+	NA	rs58892496
cg03384892	chr2	132282077	-	NA	rs12613012
cg03398919	chr2	173118470	-	NA	rs11691716
cg03411727	chr2	27444023	+	NA	rs73921475
cg03423813	chr2	23873583	-	NA	rs74479642
cg03428619	chr2	36656950	+	NA	rs57431226
cg03486991	chr2	127975738	+	NA	rs115998225
cg03489016	chr2	230124603	-	NA	rs56389135
cg03517252	chr2	198405717	+	NA	rs74749355
cg03549208	chr2	203642154	+	NA	rs62194158
cg03565013	chr2	242699031	+	NA	rs111792955
cg03581003	chr2	167744735	+	NA	rs9679716
cg03608583	chr2	232761931	-	NA	rs7593226
cg03743462	chr2	240118958	-	NA	rs76118981
cg03785646	chr2	236774164	-	NA	rs77329464
cg03796890	chr2	62729106	+	NA	rs57645001
cg03860530	chr2	43034082	-	NA	rs114195597
cg03865668	chr2	171717400	-	NA	rs769399
cg03886523	chr2	71690472	+	NA	rs80255579
cg03888814	chr2	196933901	+	NA	rs73987723
cg03897954	chr2	127800962	-	NA	rs116762099
cg03905369	chr2	120824615	+	NA	rs114353587
cg03979788	chr2	242668088	-	NA	rs7602993
cg03985192	chr2	240288716	+	NA	rs62182153
cg03987818	chr2	186988953	-	NA	rs10200354
cg04003990	chr2	242056286	+	NA	rs75369095
cg04011368	chr2	241586870	-	NA	rs10191473
cg04033559	chr2	173461819	-	NA	rs11904158
cg04035345	chr2	127727156	+	NA	rs36076731
cg04066495	chr2	219222123	-	NA	rs10172824
cg04094155	chr2	242930597	+	NA	rs74000874
cg04151762	chr2	239039182	+	NA	rs73102303
cg04221274	chr2	5869941	+	NA	rs76109098
cg04242477	chr2	128396059	-	NA	rs1055199
cg04256886	chr2	25603640	-	NA	rs13409058
cg04269848	chr2	236846527	+	NA	rs73128470
cg04285194	chr2	187867339	+	NA	rs34938912
cg04316537	chr2	102589889	-	NA	rs55805609
cg04348251	chr2	236860222	+	NA	rs73130460
cg04366076	chr2	85390041	+	NA	rs55801685
cg04367866	chr2	66695875	-	NA	rs62143993
cg04396539	chr2	208030966	-	NA	rs150495772
cg04459144	chr2	6913476	-	NA	rs73149265
cg04459585	chr2	71249088	-	NA	rs111931705
cg04472547	chr2	44396167	-	NA	rs115947416
cg04490207	chr2	242927989	+	NA	rs113402398
cg04506342	chr2	160463692	+	NA	rs10204535
cg04508606	chr2	209010890	+	NA	rs2289917
cg04541421	chr2	61370764	-	NA	rs11647
cg04544567	chr2	220432956	+	NA	rs35009641
cg04571903	chr2	82233349	-	NA	rs11126849
cg04628174	chr2	178770927	+	NA	rs75857132
cg04654274	chr2	201621072	+	NA	rs116410959
cg04659926	chr2	11272783	-	NA	rs17366322
cg04679782	chr2	91932620	-	NA	rs71422461
cg04730530	chr2	189167409	-	NA	rs10184797
cg04733744	chr2	241835462	-	NA	rs114785245
cg04735598	chr2	76905622	-	NA	rs79163239
cg04738355	chr2	72837980	-	NA	rs113497750
cg04741860	chr2	558749	-	NA	rs6740501
cg04768935	chr2	66659474	+	NA	rs115170510
cg04777474	chr2	32288478	-	NA	rs12994869
cg04782213	chr2	227646623	+	NA	rs78802645
cg04862290	chr2	238641962	-	NA	rs3754721
cg04937939	chr2	216304034	+	NA	rs1250228
cg04951549	chr2	44001131	-	NA	rs6704672
cg05021291	chr2	86215764	+	NA	rs11891306
cg05023192	chr2	240965916	+	NA	rs10153593
cg05025857	chr2	176709173	-	NA	rs72926582
cg05059644	chr2	61644424	-	NA	rs116336454
cg05088433	chr2	239144301	+	NA	rs72976011
cg05092371	chr2	204731519	+	NA	rs16840252
cg05192533	chr2	97527490	-	NA	rs79331914
cg05246081	chr2	127414802	-	NA	rs115260878
cg05307452	chr2	89128093	+	NA	rs3749044
cg05404459	chr2	8802585	-	NA	rs115255192
cg05513157	chr2	80101372	+	NA	rs76801084
cg05515077	chr2	65886438	+	NA	rs114229455
cg05530858	chr2	209130814	+	NA	rs34338022
cg05583965	chr2	73867196	-	NA	rs34735981
cg05609408	chr2	112608423	-	NA	rs147684628
cg05614072	chr2	30489411	-	NA	rs72787721
cg05708441	chr2	132186821	+	NA	rs1880989
cg05710060	chr2	192402991	-	NA	rs80233334
cg05734722	chr2	85122547	-	NA	rs12465497
cg05737004	chr2	11731271	+	NA	rs77082627
cg05751189	chr2	103089678	-	NA	rs4851011
cg05755715	chr2	21646627	+	NA	rs75160451
cg05781893	chr2	179312799	+	NA	rs73036307
cg05824768	chr2	128331478	-	NA	rs114764571
cg05850457	chr2	240282934	-	NA	rs62182151
cg05867885	chr2	219429905	+	NA	rs116686250
cg05868547	chr2	115425220	+	NA	rs74581554
cg05940122	chr2	231770489	-	NA	rs112714939
cg05971102	chr2	3753297	-	NA	rs10176343
cg06046739	chr2	119883295	+	NA	rs146082610
cg06064861	chr2	87308486	-	NA	rs113994438
cg06066700	chr2	225265371	+	NA	rs74855027
cg06076724	chr2	73511261	-	NA	rs113541710
cg06125229	chr2	238398181	+	NA	rs6713555
cg06177665	chr2	209128590	+	NA	rs13006293
cg06225639	chr2	113942204	+	NA	rs6750127
cg06256937	chr2	240582433	-	NA	rs79115427
cg06258851	chr2	60352976	-	NA	rs115277064
cg06264882	chr2	233282380	-	NA	rs62192179
cg06271067	chr2	225384862	+	NA	rs116446684
cg06341701	chr2	176986261	-	NA	rs111277941
cg06347643	chr2	137518979	-	NA	rs77056216
cg06430688	chr2	242490217	-	NA	rs6725235
cg06442723	chr2	97484665	-	NA	rs116350930
cg06470440	chr2	236918457	-	NA	rs115347430
cg06496484	chr2	176946509	+	NA	rs76494921
cg06571405	chr2	242938832	-	NA	rs13420616
cg06578832	chr2	50177625	-	NA	rs7604836
cg06589199	chr2	794763	-	NA	rs79158705
cg06614395	chr2	242670895	-	NA	rs145296773
cg06683602	chr2	219032262	-	NA	rs16858841
cg06703213	chr2	37035865	-	NA	rs36048308
cg06705685	chr2	8116961	+	NA	rs61750049
cg06737250	chr2	201042953	-	NA	rs62181771
cg06841065	chr2	171509699	+	NA	rs13382220
cg06866839	chr2	1062495	-	NA	rs35192112
cg06874767	chr2	20646825	+	NA	rs76675013
cg06880767	chr2	69752654	+	NA	rs111904678
cg06948242	chr2	180408380	-	NA	rs13388525
cg06975639	chr2	225158539	-	NA	rs112920614
cg06982827	chr2	75785554	+	NA	rs76423190
cg07025003	chr2	69252874	-	NA	rs80039118
cg07099009	chr2	36623116	-	NA	rs75028071
cg07123385	chr2	216693400	-	NA	rs75933970
cg07203362	chr2	60636515	-	NA	rs56129233
cg07214920	chr2	31378999	+	NA	rs72857606
cg07227024	chr2	202163482	-	NA	rs9288316
cg07287078	chr2	26702081	-	NA	rs61323419
cg07319199	chr2	69273285	-	NA	rs58276473
cg07332943	chr2	4295357	-	NA	rs4484046
cg07333608	chr2	240445555	-	NA	rs13388376
cg07394201	chr2	46711337	-	NA	rs4953386
cg07467716	chr2	219597258	+	NA	rs114598510
cg07468585	chr2	56192635	+	NA	rs57477602
cg07479270	chr2	47713462	+	NA	rs35378649
cg07557215	chr2	132277798	-	NA	rs7594250
cg07569702	chr2	175197545	-	NA	rs12992995
cg07615802	chr2	139660277	-	NA	rs13407128
cg07620853	chr2	171680715	+	NA	rs3791865
cg07635206	chr2	95544466	-	NA	rs5020960
cg07646083	chr2	65640057	-	NA	rs72621552
cg07921081	chr2	12578521	+	NA	rs74907128
cg08024822	chr2	119987813	+	NA	rs114472220
cg08088596	chr2	158823876	-	NA	rs6716770
cg08106288	chr2	220007315	+	NA	rs115169409
cg08120035	chr2	30872901	+	NA	rs76266439
cg08146034	chr2	114647431	-	NA	rs7564594
cg08166758	chr2	68982638	-	NA	rs144534664
cg08171125	chr2	120524547	-	NA	rs72969117
cg08202402	chr2	240132258	-	NA	rs3791598
cg08210468	chr2	62535081	+	NA	rs13430258
cg08267148	chr2	202023415	-	NA	rs113719013
cg08289272	chr2	241585355	+	NA	rs35039554
cg08318587	chr2	216484453	+	NA	rs10188310
cg08338478	chr2	197104914	+	NA	rs10176517
cg08348957	chr2	144535905	-	NA	rs56326655
cg08370506	chr2	67793416	+	NA	rs80088132
cg08451726	chr2	120282191	+	NA	rs13412805
cg08476215	chr2	171668269	-	NA	rs114808474
cg08476244	chr2	120867222	-	NA	rs147379402
cg08520690	chr2	213576271	-	NA	rs16849123
cg08537127	chr2	1481492	-	NA	rs2138019
cg08551408	chr2	2732624	+	NA	rs733648
cg08571639	chr2	238639895	-	NA	rs892561
cg08613504	chr2	44312696	+	NA	rs10166377
cg08687485	chr2	144869361	-	NA	rs78948166
cg08690028	chr2	128182794	+	NA	rs146640331
cg08837744	chr2	200616066	-	NA	rs76401334
cg08861825	chr2	39597028	-	NA	rs80337044
cg08871628	chr2	132771935	-	NA	rs183528329
cg08963013	chr2	77235218	-	NA	rs1446704
cg09034753	chr2	242810748	-	NA	rs74000568
cg09072756	chr2	159343691	-	NA	rs76949861
cg09095341	chr2	105884820	+	NA	rs78412617
cg09119656	chr2	46556344	-	NA	rs13419896
cg09167828	chr2	11286089	-	NA	rs11903207
cg09175833	chr2	1598245	-	NA	rs75807889
cg09198968	chr2	105555618	-	NA	rs116112766
cg09243591	chr2	234195915	-	NA	rs60235346
cg09289202	chr2	242443982	-	NA	rs6757649
cg09324653	chr2	135162250	-	NA	rs77434340
cg09325788	chr2	189342693	+	NA	rs73040496
cg09393382	chr2	70309976	+	NA	rs10181046
cg09399439	chr2	216593517	-	NA	rs669256
cg09408110	chr2	239888865	-	NA	rs115893135
cg09462453	chr2	3646388	+	NA	rs115979983
cg09472901	chr2	30878576	-	NA	rs114338414
cg09479163	chr2	238446240	-	NA	rs55705224
cg09494582	chr2	51056822	-	NA	rs72838704
cg09714315	chr2	149310951	+	NA	rs35154707
cg09760956	chr2	176958962	-	NA	rs72923425
cg09828061	chr2	3754534	-	NA	rs72769401
cg09829645	chr2	71723690	-	NA	rs10166384
cg09834172	chr2	108745580	-	NA	rs76557598
cg09861922	chr2	21451686	+	NA	rs35239705
cg09874643	chr2	239362030	+	NA	rs76408843
cg09921423	chr2	54350432	+	NA	rs28445376
cg09969882	chr2	239348400	+	NA	rs11902599
cg09996298	chr2	241386947	+	NA	rs62187175
cg10068464	chr2	114036953	-	NA	rs76194198
cg10092231	chr2	241543863	-	NA	rs66815376
cg10156055	chr2	86440464	-	NA	rs73946347
cg10181180	chr2	48648025	-	NA	rs10454134
cg10188909	chr2	57634837	-	NA	rs13416073
cg10224537	chr2	168673805	+	NA	rs72623166
cg10263003	chr2	235766844	+	NA	rs2083624
cg10266648	chr2	106560529	+	NA	rs79851761
cg10275766	chr2	173591150	-	NA	rs183806307
cg10280035	chr2	98827491	+	NA	rs116152527
cg10322879	chr2	9753939	-	NA	rs62119432
cg10325211	chr2	114260096	-	NA	rs66485534
cg10359347	chr2	26534872	+	NA	rs79413730
cg10419342	chr2	9543851	+	NA	rs11537589
cg10487306	chr2	241098005	+	NA	rs145472864
cg10495606	chr2	45961168	+	NA	rs112397175
cg10503856	chr2	127643858	+	NA	rs111785700
cg10520622	chr2	237120313	-	NA	rs116960506
cg10610477	chr2	60712421	+	NA	rs45538833
cg10651657	chr2	47053771	-	NA	rs80210820
cg10664190	chr2	56413253	-	NA	rs62167289
cg10664993	chr2	98809287	-	NA	rs7557100
cg10668121	chr2	68968418	+	NA	rs35155192
cg10724632	chr2	3675155	+	NA	rs12475572
cg10750264	chr2	18063316	-	NA	rs56171351
cg10763594	chr2	218258333	+	NA	rs78470215
cg10788262	chr2	132201777	+	NA	rs111435137
cg10816543	chr2	123492286	+	NA	rs59739008
cg10827768	chr2	28387339	-	NA	rs75356393
cg10843887	chr2	69239871	-	NA	rs28365973
cg10844760	chr2	7017723	-	NA	rs59682290
cg10855427	chr2	235732349	-	NA	rs11684930
cg10862960	chr2	101398178	+	NA	rs6731211
cg10879348	chr2	109251064	-	NA	rs56216507
cg10902987	chr2	8500179	-	NA	rs74570136
cg10979567	chr2	238241642	-	NA	rs72984168
cg11015768	chr2	86106058	+	NA	rs115597253
cg11016420	chr2	65212362	+	NA	rs57350083
cg11059341	chr2	211179560	-	NA	rs79591218
cg11063299	chr2	192550964	+	NA	rs73063329
cg11065425	chr2	155314765	-	NA	rs77389636
cg11073579	chr2	241581770	+	NA	rs34557407
cg11207793	chr2	241974858	+	NA	rs73110160
cg11229715	chr2	225441832	-	NA	rs1494109
cg11232083	chr2	3313472	+	NA	rs113651088
cg11267669	chr2	43903524	-	NA	rs112844406
cg11281961	chr2	97498902	-	NA	rs77076462
cg11299177	chr2	121709794	+	NA	rs78149916
cg11348265	chr2	143710807	+	NA	rs28569933
cg11390357	chr2	27437735	+	NA	rs112006894
cg11398095	chr2	121717644	+	NA	rs78857386
cg11413778	chr2	3715083	+	NA	rs116117508
cg11465363	chr2	98858136	+	NA	rs76868564
cg11536248	chr2	9283241	-	NA	rs868623
cg11552077	chr2	1607204	-	NA	rs73913552
cg11574665	chr2	242580471	+	NA	rs138272815
cg11655017	chr2	11799963	-	NA	rs139108971
cg11672757	chr2	241080172	-	NA	rs76189219
cg11716267	chr2	24367828	+	NA	rs35331966
cg11724461	chr2	24553192	+	NA	rs61260222
cg11791921	chr2	9546189	-	NA	rs7578783
cg11812233	chr2	133423194	+	NA	rs114130964
cg11855895	chr2	47467779	+	NA	rs12470361
cg11926268	chr2	219566746	-	NA	rs142584165
cg11942974	chr2	145092423	+	NA	rs112659612
cg11959503	chr2	219771477	+	NA	rs114289386
cg11986030	chr2	134912673	+	NA	rs73005596
cg12045080	chr2	242682283	-	NA	rs75958744
cg12074150	chr2	34128722	-	NA	rs1705134
cg12156873	chr2	3487412	-	NA	rs116546461
cg12166447	chr2	163520456	-	NA	rs111868865
cg12207367	chr2	151716903	-	NA	rs74900898
cg12208782	chr2	84541650	-	NA	rs60874717
cg12218690	chr2	202662660	-	NA	rs78217590
cg12226524	chr2	150148292	-	NA	rs11902034
cg12284971	chr2	233469404	-	NA	rs150384616
cg12311377	chr2	69091224	-	NA	rs35312633
cg12312819	chr2	114206313	+	NA	rs2592451
cg12342501	chr2	8530521	-	NA	rs13009356
cg12349837	chr2	228032015	+	NA	rs113090932
cg12390014	chr2	81101342	-	NA	rs13405099
cg12398124	chr2	154727907	-	NA	rs114146561
cg12424480	chr2	48333881	-	NA	rs58394027
cg12431073	chr2	150903567	-	NA	rs75975559
cg12461551	chr2	173686129	+	NA	rs16860929
cg12464194	chr2	242955896	+	NA	rs77879747
cg12495090	chr2	127538987	+	NA	rs35470416
cg12528408	chr2	49380959	+	NA	rs115365023
cg12624040	chr2	168675205	-	NA	rs836723
cg12652137	chr2	242512763	+	NA	rs114722433
cg12680750	chr2	133426182	+	NA	rs2709532
cg12732365	chr2	220171765	-	NA	rs67143479
cg12760299	chr2	1734344	+	NA	rs7584212
cg12793160	chr2	128395196	+	NA	rs75931810
cg12857875	chr2	239047191	-	NA	rs12329258
cg12923449	chr2	189859022	-	NA	rs41272837
cg12974773	chr2	64330510	+	NA	rs111481692
cg12977946	chr2	105830625	-	NA	rs150931489
cg12978357	chr2	114426529	+	NA	rs184142980
cg13006655	chr2	882228	+	NA	rs116293131
cg13027142	chr2	50201382	-	NA	rs4971883
cg13061886	chr2	228392930	+	NA	rs72980852
cg13066111	chr2	12944778	+	NA	rs34674276
cg13093352	chr2	8388037	+	NA	rs55937624
cg13109315	chr2	121409220	-	NA	rs111487399
cg13143872	chr2	200778865	-	NA	rs166849
cg13167631	chr2	40739771	-	NA	rs34766086
cg13198503	chr2	241497583	+	NA	rs10173382
cg13215060	chr2	219229146	-	NA	rs4674297
cg13215593	chr2	558823	-	NA	rs2685228
cg13219409	chr2	240020028	-	NA	rs3828198
cg13225548	chr2	23605608	-	NA	rs111269316
cg13226272	chr2	173189711	+	NA	rs7577264
cg13226861	chr2	42001767	+	NA	rs72788676
cg13283094	chr2	20772737	+	NA	rs75472546
cg13299279	chr2	227617688	-	NA	rs57500189
cg13308279	chr2	197456953	-	NA	rs74880620
cg13363575	chr2	131967322	-	NA	rs55675535
cg13366279	chr2	45419558	-	NA	rs72799961
cg13411311	chr2	241095989	+	NA	rs138190836
cg13434263	chr2	233925165	+	NA	rs1141328
cg13469467	chr2	3695096	-	NA	rs7574460
cg13490578	chr2	106886134	-	NA	rs13390211
cg13507560	chr2	134415981	+	NA	rs78732066
cg13521797	chr2	203737787	+	NA	rs76955021
cg13584399	chr2	73907327	+	NA	rs4488685
cg13649600	chr2	71170891	-	NA	rs113985534
cg13696171	chr2	241569692	-	NA	rs3749171
cg13700458	chr2	86251199	-	NA	rs116583796
cg13753435	chr2	80527011	+	NA	rs73938270
cg13781121	chr2	100942198	-	NA	rs114077311
cg13821051	chr2	101124858	-	NA	rs6542965
cg13823936	chr2	139328890	-	NA	rs13404361
cg13834851	chr2	241590582	+	NA	rs78571781
cg13856652	chr2	3889311	-	NA	rs149422087
cg13874290	chr2	70017056	+	NA	rs76670727
cg13920792	chr2	234752321	+	NA	rs28900707
cg13946163	chr2	103238167	+	NA	rs2192664
cg13955423	chr2	133037153	+	NA	rs73958524
cg13957874	chr2	239140024	-	NA	rs114769095
cg13971866	chr2	26679393	-	NA	rs1054737
cg14011663	chr2	208634169	-	NA	rs41265963
cg14016418	chr2	65065975	-	NA	rs78273872
cg14033253	chr2	107087327	-	NA	rs12466313
cg14183136	chr2	127736736	+	NA	rs72980858
cg14184369	chr2	37145953	-	NA	rs76025070
cg14186321	chr2	151544796	+	NA	rs77843153
cg14191616	chr2	109788051	-	NA	rs7602711
cg14252237	chr2	137077233	+	NA	rs35050898
cg14261271	chr2	153268704	-	NA	rs34974542
cg14264023	chr2	3649318	-	NA	rs13003107
cg14271023	chr2	238410067	-	NA	rs35847523
cg14333475	chr2	106214612	+	NA	rs117681379
cg14341315	chr2	205537852	+	NA	rs76949909
cg14383355	chr2	68957957	-	NA	rs77552658
cg14422500	chr2	198666752	-	NA	rs6742343
cg14448393	chr2	164471195	-	NA	rs11674003
cg14506194	chr2	218295405	+	NA	rs13388294
cg14548901	chr2	11430093	-	NA	rs6707667
cg14549485	chr2	72162697	-	NA	rs76478132
cg14572709	chr2	100934907	+	NA	rs58420862
cg14616910	chr2	239795291	-	NA	rs74000305
cg14623940	chr2	181887858	-	NA	rs62180132
cg14635767	chr2	154728062	-	NA	rs62174124
cg14663973	chr2	109252890	-	NA	rs114851473
cg14667780	chr2	174613232	+	NA	rs72901543
cg14691886	chr2	1426328	-	NA	rs80237443
cg14718363	chr2	43358521	+	NA	rs76402145
cg14795227	chr2	239565255	-	NA	rs907106
cg14802971	chr2	152349105	+	NA	rs117227069
cg14803005	chr2	81708731	-	NA	rs78211308
cg14803009	chr2	47630550	-	NA	rs2303426
cg14828182	chr2	91847976	-	NA	rs187393139
cg14882150	chr2	119982608	+	NA	rs838111
cg14883135	chr2	43051175	+	NA	rs12997857
cg14926231	chr2	906044	-	NA	rs6708283
cg14928882	chr2	136288382	-	NA	rs16831809
cg14930498	chr2	2427171	+	NA	rs111546858
cg14975154	chr2	73871230	+	NA	rs114674749
cg14994124	chr2	58130074	-	NA	rs56031435
cg15032844	chr2	243026700	+	NA	rs6711569
cg15074524	chr2	8685621	+	NA	rs10929534
cg15080433	chr2	160758480	-	NA	rs3828326
cg15100491	chr2	133008094	+	NA	rs80223028
cg15147113	chr2	224858642	-	NA	rs6721140
cg15150396	chr2	71787431	-	NA	rs11896175
cg15172981	chr2	4137364	-	NA	rs73908971
cg15176306	chr2	224813276	+	NA	rs11893487
cg15177604	chr2	113300283	+	NA	rs2241804
cg15290957	chr2	23918891	-	NA	rs116699585
cg15347496	chr2	124785716	+	NA	rs74674622
cg15353469	chr2	218481168	+	NA	rs114752022
cg15362557	chr2	9496288	-	NA	rs150532321
cg15441973	chr2	138721317	+	NA	rs80227972
cg15518264	chr2	101086893	+	NA	rs13385681
cg15518294	chr2	233748276	-	NA	rs75773908
cg15549810	chr2	40665177	-	NA	rs61629255
cg15559833	chr2	218829609	+	NA	rs13018351
cg15580167	chr2	175629219	+	NA	rs35274388
cg15649384	chr2	138501606	+	NA	rs77298619
cg15730644	chr2	3680222	-	NA	rs11123560
cg15733266	chr2	118775305	+	NA	rs114353297
cg15770150	chr2	151564111	-	NA	rs113543017
cg15773312	chr2	10472214	-	NA	rs192633843
cg15780540	chr2	219859170	-	NA	rs113414093
cg15822622	chr2	130796707	-	NA	rs148439995
cg15833729	chr2	234684296	+	NA	rs75026708
cg15837943	chr2	231734413	+	NA	rs3111753
cg15840554	chr2	242887344	-	NA	rs13026305
cg15850018	chr2	109196959	-	NA	rs74392800
cg15853771	chr2	52656979	+	NA	rs56353161
cg15933457	chr2	38003689	-	NA	rs35675719
cg15956662	chr2	231855956	+	NA	rs60906755
cg15958422	chr2	150845309	+	NA	rs10210434
cg15958792	chr2	176971967	-	NA	rs113696385
cg15979937	chr2	69336567	+	NA	rs74886399
cg16074990	chr2	240567630	+	NA	rs34038017
cg16085687	chr2	208101135	-	NA	rs16839431
cg16134262	chr2	71788134	-	NA	rs73942328
cg16144799	chr2	66892642	-	NA	rs12475007
cg16146353	chr2	115199477	+	NA	rs78017428
cg16189995	chr2	226330770	-	NA	rs73082883
cg16237262	chr2	103095386	-	NA	rs17027275
cg16266494	chr2	238499782	-	NA	rs79820740
cg16331745	chr2	242854432	-	NA	rs28578574
cg16345055	chr2	105884718	+	NA	rs35480043
cg16403360	chr2	56216320	-	NA	rs11903947
cg16505623	chr2	75929513	+	NA	rs41286007
cg16511475	chr2	233272527	-	NA	rs6728119
cg16512708	chr2	96874307	+	NA	rs7559215
cg16519574	chr2	1134065	+	NA	rs62107450
cg16591423	chr2	131861510	+	NA	rs75477004
cg16626875	chr2	75093247	-	NA	rs115687736
cg16642063	chr2	122092810	-	NA	rs77618192
cg16650308	chr2	160817963	-	NA	rs62176719
cg16675485	chr2	6055439	+	NA	rs78963008
cg16678169	chr2	202507231	-	NA	rs2241135
cg16754216	chr2	3826867	-	NA	rs111554524
cg16805188	chr2	152858262	+	NA	rs78017228
cg16851221	chr2	206139894	-	NA	rs1882381
cg16882472	chr2	151377525	+	NA	rs78538345
cg16908938	chr2	11728079	-	NA	rs4669753
cg16932820	chr2	239049389	-	NA	rs78476732
cg16995742	chr2	237992612	-	NA	rs7577630
cg17056069	chr2	9409242	+	NA	rs35890230
cg17091441	chr2	906427	-	NA	rs149574872
cg17101589	chr2	19915145	-	NA	rs72787964
cg17149911	chr2	69812277	+	NA	rs6760031
cg17166067	chr2	132920488	-	NA	rs62161670
cg17174466	chr2	201289756	-	NA	rs13004819
cg17181941	chr2	97004840	+	NA	rs62153905
cg17240976	chr2	242248764	-	NA	rs71430325
cg17248267	chr2	36815511	-	NA	rs17019147
cg17266515	chr2	234627262	-	NA	rs45454101
cg17276106	chr2	120006590	-	NA	rs77043383
cg17283620	chr2	43013772	+	NA	rs57082399
cg17293363	chr2	229889859	-	NA	rs79070675
cg17299636	chr2	1488175	+	NA	rs116602133
cg17331757	chr2	80459300	-	NA	rs6719422
cg17345276	chr2	27349220	+	NA	rs116038653
cg17363276	chr2	33150993	+	NA	rs59916586
cg17386473	chr2	114715532	-	NA	rs6642
cg17399745	chr2	168253571	-	NA	rs76294286
cg17455348	chr2	213406960	-	NA	rs7596285
cg17496869	chr2	237884853	-	NA	rs76393783
cg17516469	chr2	36677570	-	NA	rs75924432
cg17535278	chr2	26523139	+	NA	rs79715894
cg17536720	chr2	778668	-	NA	rs11680350
cg17560332	chr2	198651303	+	NA	rs114999683
cg17588704	chr2	218707806	-	NA	rs55840817
cg17591219	chr2	167467079	+	NA	rs79204062
cg17592693	chr2	176624628	+	NA	rs143567162
cg17600943	chr2	207803547	-	NA	rs7605998
cg17717333	chr2	26101647	+	NA	rs35427945
cg17814222	chr2	3483407	+	NA	rs56353243
cg17838165	chr2	13863069	-	NA	rs6744102
cg17890234	chr2	231692812	-	NA	rs881110
cg17977362	chr2	240500249	+	NA	rs59626274
cg18015625	chr2	168674479	+	NA	rs836718
cg18048217	chr2	388378	+	NA	rs112114717
cg18105065	chr2	218933537	-	NA	rs55665413
cg18109430	chr2	26700908	-	NA	rs6749978
cg18110359	chr2	45179970	+	NA	rs72874196
cg18121901	chr2	240135921	-	NA	rs10205271
cg18172516	chr2	161214856	-	NA	rs10929979
cg18206858	chr2	237620848	+	NA	rs76604458
cg18228448	chr2	44942018	+	NA	rs343958
cg18260374	chr2	6633591	+	NA	rs59497424
cg18277378	chr2	216248331	+	NA	rs76718250
cg18329052	chr2	219246707	+	NA	rs7573065
cg18368960	chr2	239949680	-	NA	rs4075018
cg18402783	chr2	202706581	-	NA	rs75271248
cg18451324	chr2	228257289	+	NA	rs59966153
cg18467756	chr2	219031519	+	NA	rs16858836
cg18477117	chr2	127830703	-	NA	rs3754604
cg18530568	chr2	235353937	+	NA	rs75137499
cg18548165	chr2	1712318	-	NA	rs79454387
cg18561684	chr2	100627285	+	NA	rs78177784
cg18584561	chr2	11682017	-	NA	rs4669746
cg18652862	chr2	236673331	-	NA	rs190658312
cg18657700	chr2	241807708	-	NA	rs7568864
cg18662228	chr2	236867804	-	NA	rs2317006
cg18663259	chr2	2757161	-	NA	rs13389878
cg18663897	chr2	240900096	-	NA	rs13396556
cg18670846	chr2	68917482	-	NA	rs7592253
cg18744822	chr2	91933576	+	NA	rs62145878
cg18757817	chr2	208572165	-	NA	rs17458859
cg18757828	chr2	132233784	-	NA	rs7561684
cg18758483	chr2	10661702	+	NA	rs114976126
cg18791048	chr2	237120150	-	NA	rs61394162
cg18792992	chr2	44226225	+	NA	rs74331798
cg18793512	chr2	30458365	+	NA	rs73923292
cg18852899	chr2	38154797	+	NA	rs76725684
cg18869444	chr2	241326932	+	NA	rs77244119
cg18898251	chr2	99765663	+	NA	rs77141720
cg18946805	chr2	86563753	+	NA	rs6760662
cg18959065	chr2	29741470	+	NA	rs76499032
cg18991601	chr2	208635549	+	NA	rs59528203
cg19000647	chr2	11885321	+	NA	rs116539580
cg19001654	chr2	241834752	+	NA	rs73108554
cg19015708	chr2	68418292	-	NA	rs13385252
cg19089617	chr2	42154188	-	NA	rs149233731
cg19112359	chr2	169346613	-	NA	rs80209599
cg19156569	chr2	234661536	+	NA	rs76026343
cg19187465	chr2	220101783	+	NA	rs72955452
cg19217735	chr2	71250779	+	NA	rs115516271
cg19268119	chr2	225266880	+	NA	rs3845839
cg19274180	chr2	2726437	-	NA	rs75478670
cg19275008	chr2	37882358	-	NA	rs77890935
cg19285525	chr2	161209326	-	NA	rs4538150
cg19293019	chr2	183580818	-	NA	rs28384497
cg19307939	chr2	219719071	-	NA	rs78296603
cg19309481	chr2	78182197	-	NA	rs181644868
cg19360937	chr2	76148284	+	NA	rs114513449
cg19367293	chr2	240084392	-	NA	rs3791518
cg19384546	chr2	217724794	-	NA	rs77333219
cg19414227	chr2	133923604	+	NA	rs80305149
cg19416073	chr2	96093031	-	NA	rs191349875
cg19491221	chr2	218925608	+	NA	rs114651961
cg19572076	chr2	118621741	-	NA	rs72965647
cg19582222	chr2	16500811	-	NA	rs143384767
cg19585646	chr2	1487895	-	NA	rs114557461
cg19614216	chr2	131629513	+	NA	rs80058075
cg19618601	chr2	6644914	+	NA	rs73144922
cg19640424	chr2	241627212	-	NA	rs115170552
cg19676100	chr2	242930485	-	NA	rs116909243
cg19697575	chr2	172374119	+	NA	rs6724344
cg19702569	chr2	56151165	+	NA	rs111619737
cg19705210	chr2	179923444	-	NA	rs74317122
cg19723652	chr2	8884790	-	NA	rs78894114
cg19745930	chr2	8144208	+	NA	rs73916303
cg19826873	chr2	178787741	-	NA	rs76197733
cg19853364	chr2	99082357	-	NA	rs77666392
cg19964403	chr2	235961524	-	NA	rs28403579
cg19980648	chr2	219219072	+	NA	rs4672888
cg20016993	chr2	160656912	+	NA	rs12474465
cg20047297	chr2	239260323	-	NA	rs4663880
cg20081286	chr2	45878652	-	NA	rs61762790
cg20124547	chr2	175062978	+	NA	rs150178556
cg20126741	chr2	240111506	-	NA	rs2290091
cg20208879	chr2	80281335	-	NA	rs4331529
cg20218460	chr2	238583504	+	NA	rs144511612
cg20273260	chr2	133429169	+	NA	rs73955784
cg20300784	chr2	64839958	-	NA	rs11126017
cg20302414	chr2	3627214	+	NA	rs114049963
cg20325573	chr2	236234204	+	NA	rs78650063
cg20398132	chr2	220324649	-	NA	rs116418478
cg20421295	chr2	233749913	-	NA	rs80050391
cg20442994	chr2	25143872	-	NA	rs75698381
cg20502854	chr2	133436288	+	NA	rs73957610
cg20511463	chr2	114260766	+	NA	rs72611933
cg20515101	chr2	218751809	+	NA	rs74483146
cg20516529	chr2	242643635	-	NA	rs7577101
cg20547893	chr2	1573122	+	NA	rs72778005
cg20562446	chr2	231726664	+	NA	rs115521665
cg20595862	chr2	242977440	+	NA	rs75421596
cg20685672	chr2	181987552	-	NA	rs13020845
cg20694147	chr2	74433498	+	NA	rs77555474
cg20695032	chr2	53105695	+	NA	rs12713231
cg20704963	chr2	242843504	+	NA	rs76494538
cg20722353	chr2	64217205	-	NA	rs77587159
cg20847114	chr2	131866467	+	NA	rs76113560
cg20862860	chr2	3192911	-	NA	rs8136
cg20888499	chr2	426252	-	NA	rs74728096
cg20935741	chr2	176968584	-	NA	rs16863549
cg20954893	chr2	11761803	+	NA	rs116317634
cg21004129	chr2	219032024	+	NA	rs41509749
cg21037527	chr2	235883549	+	NA	rs76149741
cg21083247	chr2	184402122	+	NA	rs113068737
cg21100734	chr2	208634189	-	NA	rs41265965
cg21155834	chr2	149282209	-	NA	rs72861143
cg21201096	chr2	55500061	+	NA	rs115557784
cg21244461	chr2	101307428	-	NA	rs115539843
cg21292592	chr2	56220104	+	NA	rs55676306
cg21322022	chr2	115421931	-	NA	rs116197280
cg21345624	chr2	242491871	+	NA	rs870301
cg21396286	chr2	3241540	-	NA	rs111426207
cg21408197	chr2	114584240	+	NA	rs114081863
cg21428780	chr2	175582887	-	NA	rs73973366
cg21446171	chr2	242946823	-	NA	rs112388568
cg21446655	chr2	181866505	+	NA	rs62180114
cg21450627	chr2	113930840	+	NA	rs45560933
cg21467365	chr2	197039306	+	NA	rs73048491
cg21474384	chr2	85197811	+	NA	rs113952485
cg21482674	chr2	20650578	-	NA	rs79970285
cg21487561	chr2	11990393	-	NA	rs115463021
cg21514997	chr2	159173778	-	NA	rs4581847
cg21518299	chr2	889346	-	NA	rs79027469
cg21549011	chr2	87087878	+	NA	rs142803112
cg21579959	chr2	216500637	+	NA	rs28374215
cg21589417	chr2	170834853	-	NA	rs13017065
cg21593159	chr2	112391213	+	NA	rs72630209
cg21598489	chr2	240874769	-	NA	rs74002025
cg21624311	chr2	112417362	-	NA	rs77475091
cg21697769	chr2	236436519	-	NA	rs6724808
cg21721807	chr2	205091477	-	NA	rs113544258
cg21778654	chr2	37997383	-	NA	rs72884180
cg21902187	chr2	177037710	-	NA	rs966800
cg21957306	chr2	2726500	+	NA	rs112564764
cg21958394	chr2	145425418	+	NA	rs79179815
cg21959781	chr2	11990493	+	NA	rs114490929
cg21998638	chr2	237145775	+	NA	rs73128929
cg22073468	chr2	241079806	+	NA	rs114600258
cg22101174	chr2	240230452	-	NA	rs115324285
cg22140756	chr2	177895827	-	NA	rs76472293
cg22156674	chr2	11838013	-	NA	rs62116208
cg22166977	chr2	1159491	-	NA	rs78857618
cg22171085	chr2	177001962	+	NA	rs79025511
cg22176018	chr2	242867611	-	NA	rs114427645
cg22276800	chr2	75059013	+	NA	rs619850
cg22283083	chr2	53160678	-	NA	rs77187267
cg22304519	chr2	227560785	-	NA	rs13019681
cg22305850	chr2	100824103	-	NA	rs4851267
cg22310507	chr2	54725613	-	NA	rs62140273
cg22328712	chr2	13861919	+	NA	rs77052236
cg22393657	chr2	6299378	-	NA	rs72772123
cg22394663	chr2	237589510	+	NA	rs62184412
cg22490845	chr2	128429716	+	NA	rs73954696
cg22584440	chr2	3225475	-	NA	rs139084676
cg22763593	chr2	135125439	+	NA	rs78870007
cg22767953	chr2	53803878	-	NA	rs79963583
cg22770637	chr2	62521325	+	NA	rs10197990
cg22795027	chr2	217363465	-	NA	rs116221471
cg22814961	chr2	200335683	+	NA	rs11903878
cg22836174	chr2	228231970	+	NA	rs35902130
cg22944499	chr2	207507163	-	NA	rs114033713
cg22950718	chr2	2569647	-	NA	rs79325724
cg22971153	chr2	113825302	-	NA	rs7558672
cg22971550	chr2	11757139	-	NA	rs34592059
cg23021160	chr2	73869666	-	NA	rs2280506
cg23077449	chr2	5204989	-	NA	rs78634792
cg23086427	chr2	239058087	+	NA	rs72482146
cg23120061	chr2	176951595	-	NA	rs72919101
cg23128510	chr2	175922785	-	NA	rs1153699
cg23138373	chr2	237468416	-	NA	rs75045618
cg23148596	chr2	16121388	+	NA	rs116401762
cg23228887	chr2	190543482	-	NA	rs115244607
cg23233416	chr2	5605864	+	NA	rs55672148
cg23245620	chr2	45172972	-	NA	rs76480364
cg23254650	chr2	239042531	+	NA	rs11686911
cg23255934	chr2	151025188	-	NA	rs112056426
cg23369305	chr2	240835252	-	NA	rs10211331
cg23370589	chr2	28817140	-	NA	rs72850433
cg23392381	chr2	80688129	-	NA	rs1865322
cg23393593	chr2	238644583	+	NA	rs114331416
cg23412778	chr2	241839174	-	NA	rs13399178
cg23421392	chr2	10942687	-	NA	rs4758
cg23482839	chr2	73215647	+	NA	rs73943015
cg23528975	chr2	128403133	+	NA	rs6735286
cg23548658	chr2	3660868	-	NA	rs17017752
cg23596425	chr2	1494263	+	NA	rs148391019
cg23644968	chr2	210867217	+	NA	rs73984319
cg23648923	chr2	24806444	-	NA	rs55897231
cg23729407	chr2	235879320	+	NA	rs11684191
cg23813394	chr2	238252272	-	NA	rs6748910
cg23822655	chr2	120022976	-	NA	rs3731602
cg23830185	chr2	218771607	-	NA	rs4674224
cg23885472	chr2	136878267	+	NA	rs62160906
cg23905015	chr2	16484904	-	NA	rs648055
cg23923778	chr2	145282054	+	NA	rs57360067
cg23939782	chr2	18111464	+	NA	rs79149614
cg23947654	chr2	160058036	-	NA	rs12623032
cg23986580	chr2	13008620	-	NA	rs62124483
cg24048263	chr2	242659698	-	NA	rs34016185
cg24079981	chr2	218343265	-	NA	rs3732007
cg24173596	chr2	11734257	+	NA	rs13009660
cg24200960	chr2	65604910	-	NA	rs34928603
cg24204406	chr2	86156243	+	NA	rs35104020
cg24302344	chr2	238877903	-	NA	rs72981208
cg24305906	chr2	241352106	+	NA	rs78248440
cg24347422	chr2	133400321	-	NA	rs73955766
cg24369233	chr2	127713082	+	NA	rs11884053
cg24478779	chr2	6110966	-	NA	rs7560431
cg24484539	chr2	23921236	+	NA	rs113188532
cg24535528	chr2	239539994	+	NA	rs74002514
cg24543538	chr2	241569846	+	NA	rs34098457
cg24544177	chr2	237771837	+	NA	rs117635344
cg24573898	chr2	203715	-	NA	rs78613869
cg24585292	chr2	36898641	+	NA	rs78479039
cg24587552	chr2	228499328	-	NA	rs75194360
cg24588468	chr2	26203015	-	NA	rs11126321
cg24594633	chr2	113379847	-	NA	rs78105036
cg24601424	chr2	192720168	+	NA	rs73065348
cg24756435	chr2	130754039	-	NA	rs140932204
cg24758055	chr2	242711491	+	NA	rs149742154
cg24827600	chr2	169355957	+	NA	rs114388308
cg24861399	chr2	135072000	-	NA	rs7575908
cg24872815	chr2	65623541	+	NA	rs78679074
cg24882288	chr2	28646937	-	NA	rs79263836
cg24906015	chr2	58482767	-	NA	rs11901899
cg24917131	chr2	792213	+	NA	rs11689911
cg24921912	chr2	130982524	+	NA	rs139940999
cg24940601	chr2	223916952	+	NA	rs61735204
cg24984297	chr2	242797846	+	NA	rs74000560
cg25032342	chr2	71126725	-	NA	rs1861076
cg25072895	chr2	219221133	-	NA	rs113486155
cg25074023	chr2	179316491	+	NA	rs74808009
cg25074493	chr2	131186495	+	NA	rs182337322
cg25080256	chr2	31215798	-	NA	rs41280619
cg25117841	chr2	26916741	+	NA	rs112133517
cg25300694	chr2	151184358	-	NA	rs142766326
cg25309493	chr2	233844709	-	NA	rs115050203
cg25317319	chr2	133037636	-	NA	rs13419467
cg25350252	chr2	220381129	+	NA	rs79585435
cg25431120	chr2	238301393	-	NA	rs57375723
cg25448687	chr2	49143534	-	NA	rs13430743
cg25450649	chr2	862441	-	NA	rs78738852
cg25470939	chr2	200422755	+	NA	rs6754400
cg25497572	chr2	911695	-	NA	rs75899754
cg25521439	chr2	240114348	-	NA	rs79507509
cg25550823	chr2	190192866	-	NA	rs17271015
cg25552548	chr2	16769686	-	NA	rs72777921
cg25556453	chr2	207506623	+	NA	rs55926523
cg25570222	chr2	45804631	-	NA	rs7578344
cg25587481	chr2	46396825	-	NA	rs11691028
cg25606905	chr2	233247771	-	NA	rs79189255
cg25608061	chr2	177027291	-	NA	rs34720456
cg25653433	chr2	236672542	-	NA	rs73996361
cg25655482	chr2	240019300	-	NA	rs3791385
cg25702490	chr2	203032110	-	NA	rs72940547
cg25719521	chr2	192742700	-	NA	rs77072785
cg25818623	chr2	96840823	-	NA	rs117989888
cg25906976	chr2	152148585	+	NA	rs11694240
cg25917423	chr2	131720787	-	NA	rs116362992
cg25929198	chr2	69867834	-	NA	rs78664989
cg25951717	chr2	232349118	-	NA	rs13035106
cg25998181	chr2	923179	+	NA	rs11678754
cg26002103	chr2	172967612	+	NA	rs187446993
cg26014739	chr2	134945540	+	NA	rs75852420
cg26055370	chr2	161233779	-	NA	rs115994310
cg26135863	chr2	87090181	-	NA	rs141527067
cg26143732	chr2	3688910	+	NA	rs113226829
cg26163101	chr2	70885376	+	NA	rs74960448
cg26179400	chr2	153355619	+	NA	rs79407846
cg26190835	chr2	202937899	+	NA	rs115815811
cg26230724	chr2	15236134	+	NA	rs73915010
cg26429017	chr2	233734820	+	NA	rs13383733
cg26458748	chr2	37962248	-	NA	rs5010661
cg26466274	chr2	177864936	-	NA	rs6433631
cg26512948	chr2	208153585	+	NA	rs75098763
cg26534460	chr2	215896959	+	NA	rs57140748
cg26638920	chr2	112822975	-	NA	rs72940094
cg26677549	chr2	236398235	+	NA	rs7564860
cg26685998	chr2	43334941	+	NA	rs114469736
cg26784822	chr2	151340750	+	NA	rs114267056
cg26830902	chr2	218157055	+	NA	rs55993522
cg26881691	chr2	7907502	-	NA	rs6710123
cg26929806	chr2	71167151	+	NA	rs34888497
cg26974383	chr2	79347666	+	NA	rs78602489
cg26990681	chr2	47750631	-	NA	rs72812324
cg26995506	chr2	145226929	-	NA	rs9287359
cg26995653	chr2	858038	-	NA	rs75495498
cg27023555	chr2	233351735	-	NA	rs116043760
cg27024200	chr2	105950821	+	NA	rs77000396
cg27062759	chr2	105760953	-	NA	rs80294986
cg27067035	chr2	113735503	-	NA	rs28947204
cg27107363	chr2	206947111	+	NA	rs116125528
cg27111618	chr2	237519496	-	NA	rs56072732
cg27111656	chr2	228222480	+	NA	rs11892405
cg27218978	chr2	135011522	-	NA	rs17764739
cg27223827	chr2	106054920	+	NA	rs73948414
cg27228976	chr2	130987179	+	NA	rs13407565
cg27308654	chr2	241244124	+	NA	rs78591060
cg27343917	chr2	75751211	-	NA	rs116473408
cg27445883	chr2	87089933	+	NA	rs138997472
cg27452156	chr2	40203342	-	NA	rs76208412
cg27483217	chr2	119609839	+	NA	rs12475831
cg27483367	chr2	20057796	+	NA	rs114928847
cg27560690	chr2	48115263	-	NA	rs115094295
cg27577781	chr2	235953159	+	NA	rs6757025
cg27608154	chr2	111881810	-	NA	rs72948328
cg00033584	chr3	44800749	+	NA	rs115285008
cg00056268	chr3	75831181	+	NA	rs61186626
cg00084131	chr3	69025488	-	NA	rs115176538
cg00088410	chr3	72621886	-	NA	rs115810901
cg00167248	chr3	117719971	+	NA	rs2085323
cg00196151	chr3	195563279	+	NA	rs114886240
cg00205813	chr3	117516743	-	NA	rs6786565
cg00208024	chr3	128332741	+	NA	rs73864839
cg00225618	chr3	133392210	-	NA	rs11709132
cg00238910	chr3	193713303	+	NA	rs79011732
cg00244920	chr3	129116393	+	NA	rs77812985
cg00290039	chr3	197106029	+	NA	rs113125222
cg00303223	chr3	157814981	-	NA	rs116662138
cg00393487	chr3	186916546	+	NA	rs79025313
cg00456685	chr3	33340829	+	NA	rs12491883
cg00481161	chr3	113251078	-	NA	rs35350834
cg00495436	chr3	132441907	-	NA	rs114685408
cg00571041	chr3	62352633	+	NA	rs1491970
cg00573922	chr3	184256587	+	NA	rs76777348
cg00670721	chr3	186504202	-	NA	rs62294447
cg00692151	chr3	132386753	+	NA	rs73220109
cg00717022	chr3	126199162	+	NA	rs116347827
cg00749908	chr3	42243841	-	NA	rs75705714
cg00774006	chr3	128740906	+	NA	rs76293494
cg00779294	chr3	87325752	-	NA	rs300982
cg00803910	chr3	197896800	-	NA	rs60923883
cg00867018	chr3	128268051	-	NA	rs75015122
cg00902674	chr3	111904703	+	NA	rs113370398
cg01055691	chr3	115376349	+	NA	rs10934303
cg01078332	chr3	11033246	-	NA	rs12019231
cg01152567	chr3	28294009	-	NA	rs113169177
cg01164118	chr3	74571289	-	NA	rs115106867
cg01172235	chr3	14616472	+	NA	rs116748605
cg01181863	chr3	195395398	-	NA	rs62287990
cg01212267	chr3	126108191	+	NA	rs77792448
cg01287218	chr3	108476278	-	NA	rs6775818
cg01297486	chr3	51807783	+	NA	rs60087403
cg01347786	chr3	29517179	+	NA	rs58057721
cg01388693	chr3	187664092	-	NA	rs1838580
cg01398709	chr3	13918750	+	NA	rs75106037
cg01412404	chr3	14289162	-	NA	rs73031113
cg01442142	chr3	134370662	+	NA	rs116099739
cg01442426	chr3	46069366	-	NA	rs112576291
cg01461235	chr3	191050604	-	NA	rs9826141
cg01465509	chr3	45252125	+	NA	rs12634712
cg01569984	chr3	54353711	-	NA	rs78775756
cg01679626	chr3	101285464	-	NA	rs71315244
cg01697477	chr3	25614606	-	NA	rs1286739
cg01731777	chr3	107597099	-	NA	rs76718793
cg01753920	chr3	25828305	+	NA	rs114888443
cg01756424	chr3	128335546	-	NA	rs145571563
cg01803886	chr3	3003963	-	NA	rs75806419
cg01883054	chr3	196385431	+	NA	rs62410653
cg01914365	chr3	32511650	-	NA	rs421653
cg01968363	chr3	196258161	-	NA	rs181156447
cg01982637	chr3	173768723	+	NA	rs73880324
cg02063485	chr3	158199118	-	NA	rs74977589
cg02099321	chr3	108308785	+	NA	rs114255901
cg02122981	chr3	189506187	+	NA	rs62279940
cg02132058	chr3	170451961	-	NA	rs562944
cg02235871	chr3	44062006	+	NA	rs6788179
cg02255511	chr3	100328265	-	NA	rs114612470
cg02262162	chr3	50878734	+	NA	rs2609019
cg02319829	chr3	169649593	-	NA	rs35104720
cg02324806	chr3	75485110	-	NA	rs113007817
cg02325869	chr3	158786187	-	NA	rs111818866
cg02328758	chr3	173681262	+	NA	rs80061999
cg02344477	chr3	155422971	-	NA	rs6441010
cg02394753	chr3	58625812	+	NA	rs143691300
cg02441647	chr3	99357499	+	NA	rs74328264
cg02476348	chr3	27670457	+	NA	rs76351991
cg02492104	chr3	149589527	+	NA	rs73870462
cg02500619	chr3	126192355	-	NA	rs75720634
cg02505099	chr3	122718411	+	NA	rs76428306
cg02507579	chr3	97887864	-	NA	rs4133320
cg02624284	chr3	194319725	+	NA	rs75436433
cg02627352	chr3	9267381	-	NA	rs115509532
cg02633309	chr3	125634299	-	NA	rs144371013
cg02636488	chr3	52802660	+	NA	rs142583837
cg02637094	chr3	44914888	+	NA	rs77284115
cg02648923	chr3	148903495	-	NA	rs11924961
cg02704485	chr3	125473844	-	NA	rs9851147
cg02734482	chr3	129761854	-	NA	rs2953770
cg02792022	chr3	195622553	+	NA	rs74450868
cg02794920	chr3	23243300	+	NA	rs77086859
cg02913882	chr3	177196501	-	NA	rs79770524
cg02921257	chr3	39233858	+	NA	rs72864128
cg03025463	chr3	125457510	+	NA	rs35679125
cg03025465	chr3	141163704	-	NA	rs3732868
cg03040441	chr3	108897122	+	NA	rs62621254
cg03153679	chr3	136784382	-	NA	rs76053995
cg03181314	chr3	197378799	-	NA	rs4857568
cg03189656	chr3	98244170	+	NA	rs57985907
cg03192919	chr3	48412245	-	NA	rs56023037
cg03269667	chr3	9744891	-	NA	rs41380946
cg03275851	chr3	185514689	-	NA	rs9809698
cg03330522	chr3	168830776	+	NA	rs74516251
cg03347153	chr3	172622645	+	NA	rs114366598
cg03364832	chr3	54659987	-	NA	rs116068882
cg03432589	chr3	10436869	+	NA	rs9860273
cg03447556	chr3	39230226	-	NA	rs35083720
cg03455225	chr3	23313729	-	NA	rs36123979
cg03455716	chr3	158963502	+	NA	rs34415272
cg03466093	chr3	186499867	-	NA	rs74467019
cg03467706	chr3	5037345	-	NA	rs73106093
cg03492634	chr3	194115840	+	NA	rs73069165
cg03494612	chr3	54119792	+	NA	rs76614892
cg03529658	chr3	104238223	-	NA	rs62260579
cg03575373	chr3	195425337	-	NA	rs58938751
cg03581464	chr3	61572065	-	NA	rs73838831
cg03629907	chr3	150979584	-	NA	rs113995135
cg03761891	chr3	12802190	+	NA	rs112181806
cg03782581	chr3	115919469	-	NA	rs76986169
cg03868251	chr3	110303472	-	NA	rs11719908
cg03883761	chr3	191178924	+	NA	rs539897
cg03916038	chr3	194903259	+	NA	rs56283237
cg03931661	chr3	122712897	+	NA	rs114262673
cg03991721	chr3	75704951	+	NA	rs181020810
cg03995361	chr3	42575730	+	NA	rs114889205
cg04039225	chr3	169629516	+	NA	rs75124289
cg04041000	chr3	46919066	+	NA	rs111456134
cg04068784	chr3	47537514	+	NA	rs72913126
cg04103706	chr3	188514728	-	NA	rs77679399
cg04116297	chr3	46305273	-	NA	rs41411547
cg04141217	chr3	97850862	-	NA	rs75061713
cg04145539	chr3	46618527	-	NA	rs3806704
cg04156077	chr3	149421196	-	NA	rs6785251
cg04200192	chr3	183749414	+	NA	rs78121843
cg04232098	chr3	112607776	-	NA	rs1872980
cg04234574	chr3	178986203	-	NA	rs9830432
cg04247966	chr3	16054139	+	NA	rs57985076
cg04389058	chr3	57041402	+	NA	rs9845664
cg04396711	chr3	14903630	-	NA	rs115847104
cg04431143	chr3	37986017	-	NA	rs73058952
cg04461143	chr3	31494586	-	NA	rs17027714
cg04514308	chr3	134077285	+	NA	rs78285763
cg04519485	chr3	13322755	+	NA	rs62232797
cg04528326	chr3	131218171	+	NA	rs28476605
cg04730456	chr3	122510658	-	NA	rs76634888
cg04758034	chr3	196160269	+	NA	rs6778639
cg04798102	chr3	155200562	-	NA	rs1816522
cg04814784	chr3	10182561	-	NA	rs779803
cg04816013	chr3	123987591	+	NA	rs61738702
cg04831044	chr3	14372049	+	NA	rs116770671
cg04845819	chr3	138762324	+	NA	rs75060967
cg04872879	chr3	72456419	-	NA	rs9869573
cg05069337	chr3	59253562	+	NA	rs114152472
cg05126514	chr3	49697458	-	NA	rs9836291
cg05130386	chr3	33543195	-	NA	rs111990025
cg05149195	chr3	12823966	+	NA	rs116208553
cg05176569	chr3	183146789	+	NA	rs16857480
cg05230936	chr3	43119853	+	NA	rs113410432
cg05302802	chr3	135615534	+	NA	rs76187267
cg05379608	chr3	142835844	-	NA	rs72992555
cg05380693	chr3	30535166	+	NA	rs72847473
cg05393861	chr3	52828628	+	NA	rs9881468
cg05401575	chr3	63428587	-	NA	rs73110892
cg05449164	chr3	31014814	-	NA	rs9862714
cg05478128	chr3	166326737	+	NA	rs78862545
cg05481879	chr3	122624636	+	NA	rs72968390
cg05481961	chr3	23170838	-	NA	rs76388929
cg05484093	chr3	110248442	+	NA	rs151212471
cg05511285	chr3	12917593	-	NA	rs113347062
cg05531409	chr3	131637172	-	NA	rs1225060
cg05548945	chr3	188550738	+	NA	rs73888933
cg05549685	chr3	48538106	-	NA	rs77379431
cg05657760	chr3	151181976	-	NA	rs60949420
cg05799088	chr3	64080488	-	NA	rs14056
cg05844788	chr3	10336053	-	NA	rs114532823
cg05966078	chr3	184282246	+	NA	rs3895232
cg05970080	chr3	99724791	+	NA	rs17379739
cg05982160	chr3	128294970	-	NA	rs76259946
cg06027691	chr3	37998565	-	NA	rs73058970
cg06034263	chr3	197393133	+	NA	rs6771252
cg06085042	chr3	195425033	-	NA	rs61063410
cg06135765	chr3	37283665	-	NA	rs11919751
cg06175008	chr3	71116326	-	NA	rs114482758
cg06177297	chr3	148941020	-	NA	rs34851340
cg06204618	chr3	191715823	+	NA	rs75623519
cg06270049	chr3	30670335	-	NA	rs80130379
cg06293180	chr3	47458750	-	NA	rs2306628
cg06300880	chr3	119279147	-	NA	rs34394661
cg06305422	chr3	149057820	-	NA	rs73869764
cg06356696	chr3	164905498	-	NA	rs73165234
cg06378561	chr3	120151283	-	NA	rs9854823
cg06610172	chr3	8693749	+	NA	rs6795577
cg06649704	chr3	187051701	-	NA	rs9829423
cg06690085	chr3	124232190	+	NA	rs56002604
cg06706443	chr3	39444897	-	NA	rs114772633
cg06730848	chr3	40431298	+	NA	rs115450390
cg06790171	chr3	197409905	-	NA	rs116673838
cg06813250	chr3	121267733	-	NA	rs11709378
cg06840042	chr3	12598618	+	NA	rs149385056
cg06841024	chr3	12933799	+	NA	rs9874735
cg06849123	chr3	185883941	+	NA	rs3821753
cg06870118	chr3	9850429	-	NA	rs73811573
cg07047731	chr3	36218374	+	NA	rs116228500
cg07048348	chr3	194091167	-	NA	rs78310992
cg07093060	chr3	174092757	-	NA	rs9840305
cg07133434	chr3	128395694	-	NA	rs12495411
cg07140459	chr3	142165032	-	NA	rs75509148
cg07205901	chr3	171575671	-	NA	rs115424932
cg07258715	chr3	12801785	+	NA	rs9865548
cg07264203	chr3	64417502	+	NA	rs72891608
cg07279442	chr3	124848635	-	NA	rs6802362
cg07294114	chr3	63047382	+	NA	rs9836779
cg07310588	chr3	22834726	-	NA	rs77115796
cg07376732	chr3	194269986	-	NA	rs79557959
cg07398952	chr3	106204767	-	NA	rs80311332
cg07465754	chr3	4509080	-	NA	rs17030569
cg07469753	chr3	52419359	+	NA	rs12638197
cg07475940	chr3	170304889	-	NA	rs115871031
cg07478795	chr3	23782847	-	NA	rs35064400
cg07480440	chr3	109035649	-	NA	rs75120619
cg07481097	chr3	112959879	+	NA	rs115542702
cg07576186	chr3	58413668	-	NA	rs4228
cg07586799	chr3	195591722	-	NA	rs114951929
cg07586984	chr3	123838429	-	NA	rs72972615
cg07592388	chr3	191178814	-	NA	rs56022581
cg07597816	chr3	33484959	+	NA	rs4678586
cg07621456	chr3	128749537	+	NA	rs142339115
cg07629391	chr3	8612281	-	NA	rs355131
cg07650392	chr3	64127184	+	NA	rs77915341
cg07664856	chr3	1134528	+	NA	rs74460966
cg07676669	chr3	112930077	+	NA	rs11917368
cg07753510	chr3	171111243	-	NA	rs74840842
cg07759478	chr3	63273927	-	NA	rs17375690
cg07855471	chr3	29782270	-	NA	rs111927324
cg07999056	chr3	104348462	-	NA	rs116185930
cg08000284	chr3	2004766	-	NA	rs2729292
cg08004906	chr3	186288418	-	NA	rs114104753
cg08049717	chr3	134091412	+	NA	rs76962966
cg08062959	chr3	81871999	-	NA	rs2691075
cg08100522	chr3	38675834	-	NA	rs9880984
cg08118412	chr3	64113418	+	NA	rs60947485
cg08123277	chr3	24537469	+	NA	rs146308538
cg08132116	chr3	49463700	-	NA	rs114877151
cg08146865	chr3	48335857	+	NA	rs3197223
cg08202274	chr3	178800348	-	NA	rs60713157
cg08204129	chr3	145852537	-	NA	rs73865317
cg08219423	chr3	113006999	+	NA	rs9831049
cg08233323	chr3	26767924	+	NA	rs73152250
cg08264435	chr3	129035202	-	NA	rs113644266
cg08349497	chr3	76610928	-	NA	rs116236171
cg08373809	chr3	2552370	+	NA	rs7614341
cg08380205	chr3	140769691	+	NA	rs72978055
cg08449558	chr3	8813493	-	NA	rs6777726
cg08470013	chr3	97805957	+	NA	rs77803081
cg08476485	chr3	122684038	-	NA	rs4677872
cg08485259	chr3	196590644	-	NA	rs75100278
cg08491661	chr3	109017718	-	NA	rs60496542
cg08522473	chr3	111730545	-	NA	rs3749310
cg08534269	chr3	145858384	-	NA	rs116735963
cg08537599	chr3	127054683	+	NA	rs75308074
cg08614528	chr3	9976017	-	NA	rs57022843
cg08691316	chr3	10730317	+	NA	rs7649292
cg08821998	chr3	37562371	+	NA	rs77395125
cg08875605	chr3	185798025	-	NA	rs77805826
cg08881938	chr3	132599319	+	NA	rs79149345
cg08953547	chr3	183892970	+	NA	rs1687241
cg08974527	chr3	69439170	-	NA	rs73835818
cg08976117	chr3	57064983	-	NA	rs9841299
cg08977311	chr3	168308798	-	NA	rs3853735
cg09014801	chr3	8704494	-	NA	rs2077037
cg09357118	chr3	140306730	-	NA	rs347963
cg09359351	chr3	122509111	-	NA	rs58540278
cg09444863	chr3	98535664	-	NA	rs6799478
cg09449947	chr3	38694294	+	NA	rs74464257
cg09533390	chr3	68053273	+	NA	rs138821112
cg09553673	chr3	50606806	+	NA	rs2232245
cg09627057	chr3	15377670	+	NA	rs74491656
cg09639108	chr3	127006893	-	NA	rs67830070
cg09653571	chr3	196699859	-	NA	rs7625257
cg09666372	chr3	243996	+	NA	rs73814168
cg09690321	chr3	122402406	-	NA	rs55676269
cg09784347	chr3	158786963	+	NA	rs78527880
cg09809224	chr3	41782779	-	NA	rs115487933
cg09828339	chr3	31578651	+	NA	rs148244855
cg09866143	chr3	124861521	+	NA	rs11917613
cg10116363	chr3	64036355	-	NA	rs114724982
cg10148968	chr3	193922375	-	NA	rs10048996
cg10182734	chr3	120277889	-	NA	rs141104011
cg10249221	chr3	128964838	+	NA	rs61099251
cg10288030	chr3	190985870	+	NA	rs11710099
cg10330468	chr3	181423733	-	NA	rs78043310
cg10336025	chr3	140987789	+	NA	rs73232946
cg10336309	chr3	16481756	-	NA	rs55637471
cg10348826	chr3	194786218	-	NA	rs57708214
cg10353683	chr3	46065762	+	NA	rs35930050
cg10498585	chr3	155139702	+	NA	rs80288285
cg10503359	chr3	142468059	-	NA	rs72988618
cg10522857	chr3	117426868	-	NA	rs6806221
cg10541767	chr3	142537016	-	NA	rs12413
cg10590338	chr3	168707389	-	NA	rs7630814
cg10598503	chr3	72235389	+	NA	rs11715571
cg10666341	chr3	119348585	-	NA	rs12023
cg10681391	chr3	134512480	-	NA	rs12487566
cg10694507	chr3	134076315	-	NA	rs56874024
cg10742515	chr3	116571681	+	NA	rs73147448
cg10761425	chr3	12988976	+	NA	rs116145239
cg10771315	chr3	3505881	-	NA	rs116672984
cg10881162	chr3	55613558	-	NA	rs72870488
cg10936995	chr3	169687379	-	NA	rs114247792
cg10959668	chr3	195897912	-	NA	rs114866247
cg10992825	chr3	175114259	+	NA	rs56668821
cg11014960	chr3	122748132	+	NA	rs1444814
cg11035303	chr3	43465503	-	NA	rs4510359
cg11099600	chr3	14558454	-	NA	rs150652797
cg11108991	chr3	178984910	+	NA	rs73188918
cg11133962	chr3	156202516	-	NA	rs1879977
cg11151405	chr3	25634257	-	NA	rs77104187
cg11236520	chr3	64331984	-	NA	rs78187651
cg11321939	chr3	61913676	+	NA	rs77826258
cg11367901	chr3	129341854	+	NA	rs73863664
cg11387073	chr3	197023445	-	NA	rs3852013
cg11491652	chr3	194211741	-	NA	rs149830169
cg11560119	chr3	186352944	-	NA	rs60338942
cg11569531	chr3	98108644	+	NA	rs73854827
cg11587811	chr3	152277302	+	NA	rs193298594
cg11602485	chr3	12483376	+	NA	rs112093619
cg11610002	chr3	126080368	+	NA	rs116414108
cg11641611	chr3	128720323	-	NA	rs144678686
cg11730195	chr3	117716446	-	NA	rs78187563
cg11827595	chr3	10157099	-	NA	rs114819060
cg11841863	chr3	25646267	-	NA	rs61751634
cg11854073	chr3	112013357	+	NA	rs73225610
cg11862758	chr3	177510481	+	NA	rs34746154
cg11882358	chr3	101658926	-	NA	rs2925323
cg11903206	chr3	70911187	-	NA	rs6781170
cg11923296	chr3	149374285	+	NA	rs75647513
cg11941428	chr3	52005731	-	NA	rs78583983
cg12061640	chr3	48956124	+	NA	rs200347138
cg12077433	chr3	159600838	+	NA	rs73168586
cg12089094	chr3	171463962	+	NA	rs113664937
cg12146699	chr3	17987505	-	NA	rs62240182
cg12254430	chr3	187779082	+	NA	rs75720629
cg12257397	chr3	66743392	+	NA	rs75826794
cg12261582	chr3	44147451	+	NA	rs57500958
cg12302983	chr3	23247317	+	NA	rs57747253
cg12381531	chr3	8881526	+	NA	rs345093
cg12400864	chr3	180546915	+	NA	rs6786975
cg12403190	chr3	65345027	-	NA	rs11708083
cg12405098	chr3	178275369	-	NA	rs9851521
cg12414339	chr3	119536718	+	NA	rs1054190
cg12425057	chr3	15107106	-	NA	rs73141234
cg12461082	chr3	38206701	-	NA	rs34466698
cg12508639	chr3	58157070	+	NA	rs114665501
cg12663553	chr3	111852312	+	NA	rs61645341
cg12674740	chr3	150245577	+	NA	rs73169815
cg12687426	chr3	178977073	-	NA	rs10936996
cg12727358	chr3	53839610	+	NA	rs58254944
cg12727363	chr3	127468611	-	NA	rs77587514
cg12823953	chr3	137893743	+	NA	rs329379
cg12847013	chr3	159563158	-	NA	rs62270399
cg12890346	chr3	14567529	-	NA	rs73132037
cg12893373	chr3	97677056	+	NA	rs80068546
cg12918464	chr3	11540082	+	NA	rs12107908
cg12928933	chr3	57680278	+	NA	rs17744435
cg12981577	chr3	131756545	-	NA	rs2178384
cg13002109	chr3	124041146	+	NA	rs115682425
cg13011901	chr3	46752152	+	NA	rs4683315
cg13054613	chr3	7742036	-	NA	rs114515806
cg13069531	chr3	121796767	-	NA	rs9282641
cg13276631	chr3	46872239	-	NA	rs73833638
cg13282252	chr3	188581493	-	NA	rs76211613
cg13284789	chr3	113254986	-	NA	rs4508746
cg13312576	chr3	112392531	+	NA	rs75957291
cg13332114	chr3	195530654	-	NA	rs60815442
cg13411554	chr3	53700276	-	NA	rs78520126
cg13475915	chr3	107416718	+	NA	rs116190746
cg13581832	chr3	9943937	-	NA	rs73811602
cg13612275	chr3	99586990	-	NA	rs74389874
cg13631222	chr3	147654565	+	NA	rs75224375
cg13724170	chr3	12713226	+	NA	rs113512926
cg13728394	chr3	44115791	+	NA	rs114140580
cg13738155	chr3	67707729	+	NA	rs55788503
cg13782388	chr3	126614750	+	NA	rs80014814
cg14050715	chr3	76112323	+	NA	rs113535497
cg14091595	chr3	105588068	+	NA	rs11711088
cg14187293	chr3	150863573	+	NA	rs78857545
cg14214834	chr3	123139305	-	NA	rs115293454
cg14332368	chr3	43151328	-	NA	rs75385208
cg14488913	chr3	195402182	+	NA	rs148949095
cg14505292	chr3	10765378	+	NA	rs35682534
cg14554788	chr3	99842452	-	NA	rs79059410
cg14615971	chr3	66603404	-	NA	rs115008751
cg14630424	chr3	119421553	+	NA	rs35864899
cg14666119	chr3	117411280	+	NA	rs59448170
cg14711243	chr3	128597701	-	NA	rs62268182
cg14738273	chr3	126074601	+	NA	rs12108161
cg14741713	chr3	45860640	+	NA	rs79291761
cg14749590	chr3	3147746	-	NA	rs17879465
cg14775821	chr3	111622625	-	NA	rs113050540
cg14788003	chr3	10916026	+	NA	rs75658921
cg14788242	chr3	127773954	+	NA	rs76722847
cg14795409	chr3	128267611	-	NA	rs116692756
cg14800026	chr3	13975903	-	NA	rs6791183
cg14840439	chr3	109233071	+	NA	rs11710634
cg14940420	chr3	51895692	+	NA	rs114750576
cg14955235	chr3	133715223	-	NA	rs73219477
cg15001930	chr3	124306820	+	NA	rs13087266
cg15088002	chr3	78944334	+	NA	rs75276988
cg15120525	chr3	188108233	-	NA	rs79944812
cg15154635	chr3	97868656	-	NA	rs146577101
cg15210622	chr3	135774360	-	NA	rs36039354
cg15226608	chr3	179543581	+	NA	rs114718144
cg15247483	chr3	111853297	-	NA	rs2172315
cg15266637	chr3	142312840	-	NA	rs113498085
cg15295200	chr3	139397901	+	NA	rs3922621
cg15295441	chr3	151309377	+	NA	rs143930141
cg15296535	chr3	129833526	+	NA	rs116578674
cg15342939	chr3	50713087	+	NA	rs73833239
cg15364450	chr3	66119154	+	NA	rs77972095
cg15502430	chr3	115529503	+	NA	rs112156258
cg15550350	chr3	141497168	-	NA	rs55712018
cg15591727	chr3	126165878	-	NA	rs17690666
cg15607367	chr3	119301873	+	NA	rs61689476
cg15847988	chr3	146213845	+	NA	rs75619383
cg15849439	chr3	37456129	+	NA	rs59649283
cg15859350	chr3	131080391	-	NA	rs58484104
cg15923814	chr3	58576837	+	NA	rs60305302
cg15929506	chr3	126113454	+	NA	rs73859261
cg15932886	chr3	139153553	-	NA	rs115389045
cg15946807	chr3	30893229	+	NA	rs78579416
cg15954263	chr3	172005396	+	NA	rs73880141
cg15954363	chr3	66102345	+	NA	rs78124873
cg15975427	chr3	14879372	+	NA	rs58190292
cg15980798	chr3	54935724	-	NA	rs80074619
cg16027147	chr3	108475765	-	NA	rs75047446
cg16050775	chr3	24541127	+	NA	rs79678860
cg16136957	chr3	27410793	-	NA	rs115257899
cg16140565	chr3	60420416	-	NA	rs409484
cg16170636	chr3	3225322	-	NA	rs1669313
cg16171687	chr3	107516802	+	NA	rs72943044
cg16175604	chr3	180397436	-	NA	rs73885327
cg16193029	chr3	48413550	+	NA	rs78991957
cg16208269	chr3	45665937	-	NA	rs148475634
cg16289175	chr3	183898788	-	NA	rs2231219
cg16303788	chr3	15093439	+	NA	rs73129438
cg16320600	chr3	125986791	+	NA	rs1447655
cg16342620	chr3	159493194	+	NA	rs34586932
cg16361249	chr3	8041501	-	NA	rs3912448
cg16364629	chr3	52303212	-	NA	rs7643913
cg16373862	chr3	186434508	-	NA	rs5029971
cg16468910	chr3	125238791	+	NA	rs56381562
cg16523115	chr3	136675725	-	NA	rs73864647
cg16562217	chr3	12941457	-	NA	rs11706643
cg16570885	chr3	185476452	-	NA	rs9681668
cg16655390	chr3	69927381	+	NA	rs77291492
cg16709836	chr3	5024125	+	NA	rs60490049
cg16725607	chr3	183273758	-	NA	rs9815899
cg16765129	chr3	155026836	+	NA	rs115502042
cg16788857	chr3	192577951	-	NA	rs57896542
cg16799191	chr3	112395154	-	NA	rs114561761
cg16813459	chr3	100430811	+	NA	rs72919426
cg16816961	chr3	125835498	+	NA	rs76798790
cg16834212	chr3	67706500	+	NA	rs114528643
cg16859511	chr3	45058178	+	NA	rs78856792
cg16873343	chr3	100495032	+	NA	rs58073790
cg17336044	chr3	13431720	-	NA	rs6783570
cg17378686	chr3	46925524	-	NA	rs11922659
cg17388779	chr3	109537321	+	NA	rs11924302
cg17460368	chr3	114566265	-	NA	rs75300965
cg17547577	chr3	21265890	+	NA	rs115982106
cg17553353	chr3	111718565	-	NA	rs13340145
cg17573813	chr3	61237223	+	NA	rs9880846
cg17610181	chr3	61582960	-	NA	rs116438585
cg17616217	chr3	134370555	-	NA	rs6439506
cg17655346	chr3	54892742	-	NA	rs78620921
cg17658874	chr3	29456667	-	NA	rs4680831
cg17818184	chr3	100053449	-	NA	rs73862455
cg17865718	chr3	103926553	+	NA	rs7640808
cg17869311	chr3	72956973	-	NA	rs7620967
cg17906351	chr3	3838388	-	NA	rs73016414
cg17918676	chr3	177470070	+	NA	rs73176929
cg17919763	chr3	130171066	-	NA	rs116083202
cg17936744	chr3	130548523	+	NA	rs72983709
cg17995911	chr3	97200460	-	NA	rs2034939
cg18024928	chr3	115718524	-	NA	rs6789600
cg18053688	chr3	158500698	+	NA	rs4680466
cg18060999	chr3	65536430	+	NA	rs116246743
cg18088931	chr3	141381413	+	NA	rs7632827
cg18090068	chr3	55693316	-	NA	rs2231383
cg18107035	chr3	10183274	+	NA	rs779804
cg18127108	chr3	184997941	-	NA	rs73193027
cg18149745	chr3	197094595	+	NA	rs144618349
cg18249941	chr3	61823652	-	NA	rs1718705
cg18266400	chr3	124990403	+	NA	rs80330208
cg18275512	chr3	10479218	+	NA	rs114857326
cg18309183	chr3	134373303	-	NA	rs60716777
cg18343802	chr3	194497360	-	NA	rs35839639
cg18457108	chr3	194800853	+	NA	rs60902112
cg18557837	chr3	39847605	-	NA	rs9858242
cg18565762	chr3	39321867	+	NA	rs871610
cg18576883	chr3	179041354	-	NA	rs56210820
cg18596939	chr3	129827549	-	NA	rs115036674
cg18634175	chr3	124505038	+	NA	rs11708547
cg18651666	chr3	193878485	-	NA	rs28728404
cg18689402	chr3	4630986	-	NA	rs6442889
cg18745031	chr3	13699309	+	NA	rs73044812
cg18772158	chr3	16215032	-	NA	rs74879378
cg18790915	chr3	46718990	+	NA	rs76720862
cg18795116	chr3	14400589	-	NA	rs76854286
cg18819584	chr3	156803206	-	NA	rs75368502
cg19010777	chr3	32982493	+	NA	rs72496974
cg19088363	chr3	126192529	-	NA	rs78949607
cg19121056	chr3	62864393	-	NA	rs114883046
cg19129325	chr3	75830568	-	NA	rs111619822
cg19134770	chr3	47711947	+	NA	rs113257545
cg19148060	chr3	45614762	-	NA	rs6771644
cg19221303	chr3	54994085	-	NA	rs78087475
cg19233761	chr3	183770677	+	NA	rs79721612
cg19260869	chr3	8716598	-	NA	rs9682130
cg19379924	chr3	9291385	+	NA	rs66596003
cg19399514	chr3	16545582	-	NA	rs116635709
cg19413728	chr3	62553529	+	NA	rs6445277
cg19466967	chr3	107095499	-	NA	rs115572682
cg19475194	chr3	125304623	+	NA	rs12493868
cg19498042	chr3	111757442	+	NA	rs4682079
cg19516818	chr3	183950329	+	NA	rs80153808
cg19522511	chr3	105073077	+	NA	rs114487521
cg19530800	chr3	10332750	-	NA	rs4684678
cg19726630	chr3	32400704	+	NA	rs4245888
cg19800062	chr3	19988243	-	NA	rs114645597
cg19823698	chr3	17088399	+	NA	rs75197137
cg19868730	chr3	119380012	-	NA	rs78355108
cg19884492	chr3	176512428	-	NA	rs79018220
cg19892944	chr3	113217290	-	NA	rs6438158
cg19951200	chr3	141071669	+	NA	rs77421158
cg19953917	chr3	159336684	-	NA	rs75788005
cg19958890	chr3	63637558	-	NA	rs17069191
cg19976628	chr3	38033516	+	NA	rs73060805
cg19996396	chr3	121946297	+	NA	rs112606730
cg20034856	chr3	57807083	+	NA	rs115863319
cg20087192	chr3	58318260	+	NA	rs13082844
cg20103093	chr3	10378433	-	NA	rs77514243
cg20131219	chr3	111676660	+	NA	rs579082
cg20187719	chr3	13691967	-	NA	rs4684975
cg20364183	chr3	115758614	+	NA	rs9868706
cg20367065	chr3	97983253	-	NA	rs141607315
cg20381140	chr3	126645244	+	NA	rs73209621
cg20497667	chr3	184533436	-	NA	rs6443996
cg20546215	chr3	194785978	-	NA	rs72499622
cg20679403	chr3	28944854	-	NA	rs6806139
cg20730966	chr3	33095886	-	NA	rs56987316
cg20832559	chr3	97594786	+	NA	rs79581944
cg20935984	chr3	72359675	+	NA	rs62245272
cg20962955	chr3	190366926	-	NA	rs79383051
cg20970149	chr3	125636955	+	NA	rs2333375
cg20979384	chr3	22422855	-	NA	rs3749374
cg21031692	chr3	39321710	-	NA	rs35500272
cg21106719	chr3	55361528	-	NA	rs114218789
cg21139795	chr3	119243933	-	NA	rs1599796
cg21328643	chr3	37258149	-	NA	rs114267314
cg21330272	chr3	16922923	+	NA	rs9846524
cg21374307	chr3	159547539	-	NA	rs13093643
cg21404108	chr3	43769400	+	NA	rs78131311
cg21425160	chr3	43122118	-	NA	rs61753919
cg21444500	chr3	70853598	-	NA	rs2597317
cg21476666	chr3	157221200	-	NA	rs80335179
cg21501175	chr3	194893148	+	NA	rs58105998
cg21640650	chr3	124102766	-	NA	rs74557206
cg21657087	chr3	147139485	-	NA	rs117579173
cg21741515	chr3	196048411	-	NA	rs73212176
cg21743623	chr3	130682976	+	NA	rs72628534
cg21770393	chr3	13057143	+	NA	rs56102901
cg21832537	chr3	52553167	+	NA	rs56960576
cg21841632	chr3	66853898	+	NA	rs76982061
cg21863698	chr3	73456912	+	NA	rs77130313
cg21888246	chr3	157217562	+	NA	rs118038158
cg21909391	chr3	187896222	-	NA	rs76598787
cg22022041	chr3	45928137	-	NA	rs41289608
cg22063722	chr3	193827844	-	NA	rs145823529
cg22069745	chr3	167099432	-	NA	rs13085296
cg22112152	chr3	153501841	-	NA	rs13096701
cg22114137	chr3	128738901	+	NA	rs116209875
cg22116966	chr3	129718476	-	NA	rs9759222
cg22121694	chr3	169755545	+	NA	rs59249820
cg22139363	chr3	124312243	+	NA	rs34571534
cg22159647	chr3	65334190	+	NA	rs74334869
cg22209656	chr3	104972590	-	NA	rs78241171
cg22213445	chr3	128453826	+	NA	rs78571787
cg22231424	chr3	25513799	+	NA	rs75516000
cg22237644	chr3	36986992	-	NA	rs2276808
cg22250605	chr3	189804187	-	NA	rs78443698
cg22288011	chr3	182881613	-	NA	rs34992803
cg22377480	chr3	35934217	-	NA	rs7620872
cg22466012	chr3	171466200	-	NA	rs55906275
cg22532079	chr3	100712058	-	NA	rs3732896
cg22534898	chr3	52865592	+	NA	rs28552648
cg22539294	chr3	167033938	+	NA	rs114452432
cg22583305	chr3	184353954	+	NA	rs9856422
cg22595719	chr3	126328018	+	NA	rs114883784
cg22682739	chr3	127292275	-	NA	rs113173548
cg22710716	chr3	52569097	-	NA	rs4687626
cg22843488	chr3	151017685	+	NA	rs73006518
cg22901347	chr3	171138553	+	NA	rs13080580
cg22926869	chr3	108021293	-	NA	rs10933936
cg22953510	chr3	114089570	+	NA	rs2722008
cg22975352	chr3	142720187	+	NA	rs115704750
cg22984586	chr3	46411541	-	NA	rs2227010
cg22984631	chr3	23803182	+	NA	rs77683645
cg23030339	chr3	31703127	-	NA	rs13078246
cg23091117	chr3	112929830	-	NA	rs76538338
cg23186955	chr3	16420793	-	NA	rs842416
cg23240231	chr3	142610864	-	NA	rs73234726
cg23250593	chr3	196065688	-	NA	rs111696176
cg23255837	chr3	45838299	+	NA	rs2531743
cg23259477	chr3	194103872	+	NA	rs115068487
cg23259542	chr3	188888584	-	NA	rs1562759
cg23338594	chr3	2552181	-	NA	rs1077813
cg23350273	chr3	97982397	-	NA	rs76184766
cg23353252	chr3	191034239	+	NA	rs72499605
cg23468456	chr3	134033339	+	NA	rs11714047
cg23503342	chr3	107872309	-	NA	rs4855554
cg23542533	chr3	126500809	+	NA	rs116466282
cg23634413	chr3	116534169	-	NA	rs72965149
cg23717441	chr3	117999270	-	NA	rs78121764
cg23737713	chr3	120318272	+	NA	rs35085316
cg23816431	chr3	171524969	-	NA	rs9853388
cg23971096	chr3	195552809	+	NA	rs6776360
cg23979405	chr3	64439784	+	NA	rs76752938
cg24073051	chr3	133291979	+	NA	rs116498908
cg24100811	chr3	8664011	+	NA	rs113418843
cg24153901	chr3	52728804	-	NA	rs6976
cg24175311	chr3	118931113	-	NA	rs4568125
cg24184919	chr3	126877870	+	NA	rs77295341
cg24254837	chr3	51990929	-	NA	rs13068631
cg24275100	chr3	8715337	+	NA	rs115038864
cg24284460	chr3	42139507	-	NA	rs60611904
cg24310293	chr3	174667965	-	NA	rs55773818
cg24342318	chr3	32015661	+	NA	rs74746453
cg24382338	chr3	20231061	-	NA	rs62241700
cg24595704	chr3	197847359	+	NA	rs140875329
cg24629443	chr3	117366358	-	NA	rs77093522
cg24629711	chr3	52869263	-	NA	rs2276823
cg24638356	chr3	14755220	+	NA	rs62233797
cg24671330	chr3	193066097	+	NA	rs7630665
cg24711482	chr3	10670103	+	NA	rs75204560
cg24723129	chr3	120145547	+	NA	rs73855241
cg24875857	chr3	183817230	-	NA	rs141828188
cg25089544	chr3	33141679	-	NA	rs78193453
cg25117725	chr3	26660396	+	NA	rs112439404
cg25158772	chr3	58398729	-	NA	rs13071688
cg25188166	chr3	119420208	-	NA	rs73192040
cg25209153	chr3	42093455	+	NA	rs28759206
cg25468928	chr3	17680687	-	NA	rs117526747
cg25506501	chr3	59521337	+	NA	rs72877460
cg25564319	chr3	63558416	+	NA	rs78591949
cg25615327	chr3	140786121	+	NA	rs117538180
cg25644478	chr3	46521313	+	NA	rs34306326
cg25649515	chr3	177309023	-	NA	rs552757
cg25658612	chr3	40175622	+	NA	rs4266121
cg25667495	chr3	119425176	+	NA	rs72963185
cg25677092	chr3	120398684	-	NA	rs147684344
cg25681469	chr3	32023722	-	NA	rs73823917
cg25691634	chr3	186666376	+	NA	rs78174521
cg25692928	chr3	139724110	-	NA	rs9875299
cg25713736	chr3	162210236	+	NA	rs73163529
cg25819406	chr3	163719236	-	NA	rs34968380
cg25821974	chr3	128486192	-	NA	rs4642149
cg25826698	chr3	16101981	-	NA	rs17041841
cg25845889	chr3	137493275	+	NA	rs61139736
cg25934371	chr3	63427866	+	NA	rs147548890
cg25951177	chr3	104670879	-	NA	rs12493099
cg25956089	chr3	168822459	-	NA	rs73029129
cg26084667	chr3	15673302	-	NA	rs60867671
cg26179679	chr3	133646649	+	NA	rs6808547
cg26261559	chr3	40501837	+	NA	rs142281988
cg26306154	chr3	15124620	-	NA	rs73141249
cg26331135	chr3	2144068	+	NA	rs75953165
cg26332552	chr3	197402549	+	NA	rs116765522
cg26337497	chr3	31935279	+	NA	rs56221938
cg26358446	chr3	177281208	+	NA	rs75466037
cg26359335	chr3	9259506	-	NA	rs190055251
cg26361780	chr3	148545789	+	NA	rs80013498
cg26378056	chr3	105583527	-	NA	rs77764715
cg26539949	chr3	114072379	-	NA	rs116361033
cg26550787	chr3	120369337	-	NA	rs150308954
cg26655955	chr3	153106359	+	NA	rs74817493
cg26763945	chr3	46263244	-	NA	rs34289272
cg26797124	chr3	193942847	+	NA	rs116579645
cg26845082	chr3	13555664	-	NA	rs2655226
cg27026615	chr3	157156326	-	NA	rs55757068
cg27089219	chr3	122234258	-	NA	rs143079177
cg27093964	chr3	8498414	+	NA	rs111389357
cg27111053	chr3	62524536	-	NA	rs76405224
cg27126555	chr3	137479436	+	NA	rs72985026
cg27141807	chr3	140786844	-	NA	rs59279694
cg27187580	chr3	112927486	-	NA	rs9884006
cg27229097	chr3	108096637	+	NA	rs60503747
cg27272246	chr3	38664451	+	NA	rs72862756
cg27292290	chr3	129823057	-	NA	rs113156717
cg27301649	chr3	130147698	-	NA	rs114576808
cg27306678	chr3	9994280	+	NA	rs144531385
cg27312474	chr3	125488009	-	NA	rs71327704
cg27361401	chr3	32612762	+	NA	rs28403569
cg27362167	chr3	47885047	+	NA	rs113857695
cg27557782	chr3	127256188	-	NA	rs79093100
cg00050654	chr4	4576493	+	NA	rs76663815
cg00060975	chr4	140099768	-	NA	rs1471928
cg00077738	chr4	1801866	-	NA	rs2301293
cg00082729	chr4	54630659	-	NA	rs11133288
cg00100420	chr4	106009831	+	NA	rs35720680
cg00112056	chr4	54232415	-	NA	rs114156499
cg00119034	chr4	8623002	-	NA	rs184773007
cg00138041	chr4	81117665	-	NA	rs62621819
cg00149061	chr4	69817080	-	NA	rs3749510
cg00209612	chr4	6665199	+	NA	rs72616127
cg00231192	chr4	165900224	+	NA	rs79754944
cg00248861	chr4	1986542	-	NA	rs2234570
cg00251622	chr4	8412795	-	NA	rs9985917
cg00318166	chr4	190230730	+	NA	rs76383292
cg00320354	chr4	99501119	-	NA	rs6833529
cg00385164	chr4	110224087	+	NA	rs72892766
cg00406542	chr4	9500293	-	NA	rs114264816
cg00421173	chr4	140603682	+	NA	rs58965703
cg00424353	chr4	7300999	+	NA	rs77916372
cg00509968	chr4	8248465	+	NA	rs113907377
cg00517535	chr4	185779616	+	NA	rs185636063
cg00530825	chr4	114918128	+	NA	rs113254923
cg00532122	chr4	56274131	-	NA	rs2048564
cg00545199	chr4	2305515	-	NA	rs28612557
cg00588499	chr4	24227960	-	NA	rs80013552
cg00588691	chr4	14864543	-	NA	rs78051805
cg00597445	chr4	5888193	-	NA	rs3774896
cg00675157	chr4	46381220	-	NA	rs13152740
cg00727334	chr4	57456686	+	NA	rs77827242
cg00728890	chr4	42153081	+	NA	rs57326975
cg00764065	chr4	9784508	+	NA	rs199842757
cg00905156	chr4	89744363	-	NA	rs77069696
cg00930246	chr4	52781165	+	NA	rs74696494
cg01011403	chr4	56500362	+	NA	rs80004205
cg01027519	chr4	8645949	-	NA	rs114328474
cg01162421	chr4	152711783	-	NA	rs76253123
cg01170196	chr4	121957286	-	NA	rs76137074
cg01190800	chr4	1539702	+	NA	rs76168724
cg01210264	chr4	114792378	+	NA	rs57625168
cg01240385	chr4	84254417	-	NA	rs79654997
cg01253711	chr4	157898799	+	NA	rs7658079
cg01288089	chr4	76944785	-	NA	rs56061981
cg01314488	chr4	143286770	-	NA	rs72941185
cg01330221	chr4	57522689	+	NA	rs4558922
cg01406776	chr4	8386748	-	NA	rs62286005
cg01473507	chr4	15163451	+	NA	rs116936393
cg01478179	chr4	187630905	+	NA	rs75367100
cg01502301	chr4	139477187	-	NA	rs62323176
cg01534242	chr4	79101988	+	NA	rs117369215
cg01553548	chr4	79282758	+	NA	rs1385131
cg01634644	chr4	7482223	-	NA	rs77260746
cg01713582	chr4	146599894	-	NA	rs11942444
cg01782410	chr4	139621636	-	NA	rs59847627
cg01818594	chr4	107237688	-	NA	rs115186370
cg01858089	chr4	125448037	+	NA	rs76700167
cg01859130	chr4	7511100	+	NA	rs75203057
cg02034675	chr4	107955266	-	NA	rs73837550
cg02096220	chr4	129212177	-	NA	rs79167542
cg02099267	chr4	963838	+	NA	rs61276640
cg02199887	chr4	169754251	+	NA	rs76929596
cg02214698	chr4	888127	-	NA	rs148956927
cg02244292	chr4	183057452	+	NA	rs72999496
cg02287606	chr4	176184545	+	NA	rs11723821
cg02364930	chr4	8374182	+	NA	rs10023885
cg02421175	chr4	128133312	+	NA	rs72927226
cg02449564	chr4	8359247	+	NA	rs77530063
cg02458885	chr4	81119249	-	NA	rs77309759
cg02545984	chr4	174537658	-	NA	rs62342044
cg02546848	chr4	8581424	+	NA	rs6817643
cg02634187	chr4	186350559	-	NA	rs6856909
cg02737486	chr4	170917265	-	NA	rs75484805
cg02761733	chr4	189204589	+	NA	rs6840709
cg02796380	chr4	83483278	-	NA	rs34938619
cg02826368	chr4	175839610	-	NA	rs115343937
cg02877261	chr4	186061165	-	NA	rs28469877
cg02886205	chr4	64215583	+	NA	rs10049802
cg02931266	chr4	140000669	-	NA	rs74322930
cg02951719	chr4	1520151	-	NA	rs113921842
cg03064900	chr4	190566141	+	NA	rs78198736
cg03088219	chr4	176711190	-	NA	rs13140287
cg03214444	chr4	184279397	-	NA	rs78901950
cg03218460	chr4	7268631	+	NA	rs79873171
cg03373519	chr4	53720803	-	NA	rs2007936
cg03410806	chr4	811641	-	NA	rs79644742
cg03457281	chr4	48912027	-	NA	rs2572349
cg03519303	chr4	139936796	-	NA	rs78510532
cg03529900	chr4	25099040	-	NA	rs62409749
cg03639185	chr4	144207789	-	NA	rs28589653
cg03640465	chr4	10042842	-	NA	rs13137074
cg03647549	chr4	190098466	+	NA	rs4482815
cg03698374	chr4	1362912	-	NA	rs28649968
cg03757387	chr4	109770908	+	NA	rs142706670
cg03799790	chr4	153697086	-	NA	rs79905315
cg03810282	chr4	722598	-	NA	rs73221121
cg03843092	chr4	66880610	+	NA	rs76634805
cg03880988	chr4	67426287	-	NA	rs9784492
cg03965172	chr4	3683268	-	NA	rs2880892
cg03988092	chr4	190236439	-	NA	rs13139069
cg04012354	chr4	143771325	+	NA	rs6839158
cg04073914	chr4	84461507	+	NA	rs17355265
cg04102163	chr4	41881185	-	NA	rs2063107
cg04129885	chr4	2439700	-	NA	rs1881185
cg04220779	chr4	878810	-	NA	rs112078130
cg04264638	chr4	56411138	-	NA	rs75569807
cg04277055	chr4	185749877	+	NA	rs10002197
cg04277993	chr4	1331546	-	NA	rs58912404
cg04331561	chr4	167021679	-	NA	rs2279724
cg04407141	chr4	147983153	-	NA	rs6849485
cg04413886	chr4	3436404	+	NA	rs73193396
cg04419157	chr4	157893306	+	NA	rs117126909
cg04436847	chr4	110901573	-	NA	rs11569014
cg04446501	chr4	3742328	+	NA	rs143446416
cg04451031	chr4	10147302	+	NA	rs80023318
cg04478180	chr4	76932862	-	NA	rs35569453
cg04493054	chr4	84972436	-	NA	rs72660831
cg04495500	chr4	88428303	-	NA	rs76460348
cg04518959	chr4	2758578	+	NA	rs78515634
cg04584183	chr4	53615364	+	NA	rs67533526
cg04654220	chr4	3664117	-	NA	rs115430747
cg04658601	chr4	803014	-	NA	rs138680728
cg04736951	chr4	6725338	-	NA	rs111340888
cg04764474	chr4	186541367	-	NA	rs72718122
cg04840108	chr4	38859339	-	NA	rs2174284
cg04858148	chr4	81117016	-	NA	rs78129004
cg04885343	chr4	72670093	-	NA	rs35096193
cg04902458	chr4	1794366	+	NA	rs111687998
cg04923919	chr4	6123380	-	NA	rs76769569
cg04967039	chr4	8292202	+	NA	rs111848699
cg04993441	chr4	144620341	+	NA	rs76574286
cg05039111	chr4	70064835	-	NA	rs116239771
cg05082550	chr4	125877419	-	NA	rs115502201
cg05088386	chr4	140060774	-	NA	rs73852772
cg05093818	chr4	87282697	-	NA	rs2869434
cg05110629	chr4	170332773	+	NA	rs148422028
cg05366050	chr4	164092065	-	NA	rs1382656
cg05431528	chr4	184940436	-	NA	rs114317929
cg05492700	chr4	7449747	-	NA	rs61016496
cg05526809	chr4	1309416	+	NA	rs2272481
cg05540573	chr4	189894739	-	NA	rs142592974
cg05602604	chr4	84173448	-	NA	rs72934272
cg05669672	chr4	64594831	+	NA	rs114672462
cg05710982	chr4	147573410	+	NA	rs73855603
cg05786381	chr4	1677882	-	NA	rs13127537
cg05791544	chr4	129697855	-	NA	rs55668871
cg05833629	chr4	123836493	-	NA	rs111888794
cg05855239	chr4	77294329	+	NA	rs141046596
cg05865866	chr4	185205185	+	NA	rs3796693
cg05893845	chr4	94759825	-	NA	rs7435060
cg05924979	chr4	119921060	+	NA	rs74813532
cg06068179	chr4	7814047	-	NA	rs2067841
cg06146736	chr4	2466875	-	NA	rs76673767
cg06176987	chr4	143633738	-	NA	rs76344745
cg06202802	chr4	7436239	+	NA	rs56402179
cg06306564	chr4	57528377	+	NA	rs11133451
cg06318935	chr4	8253470	-	NA	rs1712292
cg06369785	chr4	13527875	-	NA	rs116221651
cg06377226	chr4	38491918	+	NA	rs28706528
cg06384865	chr4	114879375	+	NA	rs74980454
cg06437209	chr4	38330015	-	NA	rs73243350
cg06440404	chr4	170176388	-	NA	rs144792617
cg06591011	chr4	111086137	+	NA	rs10008890
cg06598634	chr4	63416083	+	NA	rs61639808
cg06631531	chr4	5382335	-	NA	rs79916267
cg06669631	chr4	157227668	+	NA	rs77848692
cg06712886	chr4	153771421	+	NA	rs73865255
cg06849090	chr4	129209001	+	NA	rs41298553
cg06854772	chr4	1853351	-	NA	rs28612132
cg06855422	chr4	94566151	+	NA	rs12710872
cg06918793	chr4	77965646	+	NA	rs72860219
cg06991380	chr4	8569129	+	NA	rs28815568
cg07082484	chr4	170075731	-	NA	rs10049792
cg07091392	chr4	170533728	-	NA	rs75976017
cg07146923	chr4	169757546	-	NA	rs72973291
cg07156389	chr4	7479912	-	NA	rs59087348
cg07189582	chr4	110358288	+	NA	rs11933971
cg07211874	chr4	21004400	+	NA	rs75940360
cg07235935	chr4	115964661	+	NA	rs114909511
cg07290249	chr4	113446477	+	NA	rs115055323
cg07326387	chr4	44543613	-	NA	rs78909556
cg07333872	chr4	3691238	-	NA	rs76334137
cg07427577	chr4	186344302	+	NA	rs9994228
cg07428655	chr4	1642164	+	NA	rs3752745
cg07456878	chr4	186391758	-	NA	rs28715304
cg07472584	chr4	9503404	-	NA	rs140968429
cg07474910	chr4	6224223	+	NA	rs76229543
cg07485423	chr4	100304422	-	NA	rs284780
cg07686392	chr4	1198537	+	NA	rs73793111
cg07696516	chr4	41614958	+	NA	rs7659553
cg07761151	chr4	84701345	+	NA	rs77476172
cg07780602	chr4	106197749	-	NA	rs60786079
cg07859360	chr4	190529352	-	NA	rs6818967
cg07909498	chr4	79627477	+	NA	rs7699519
cg07932102	chr4	103967986	+	NA	rs116041400
cg07951602	chr4	23729861	+	NA	rs13101374
cg08029340	chr4	673816	+	NA	rs71602501
cg08061367	chr4	110791360	+	NA	rs2347131
cg08121252	chr4	4861122	+	NA	rs78448576
cg08145989	chr4	7228442	+	NA	rs116505930
cg08162865	chr4	148559892	-	NA	rs77293186
cg08171028	chr4	3882187	-	NA	rs114384458
cg08273995	chr4	7526521	+	NA	rs4689775
cg08300475	chr4	3392274	-	NA	rs115995423
cg08353062	chr4	39529052	+	NA	rs138453860
cg08365591	chr4	1604798	-	NA	rs10007990
cg08374659	chr4	148488545	-	NA	rs2090422
cg08395632	chr4	1517728	-	NA	rs77629645
cg08395784	chr4	708242	+	NA	rs28743077
cg08448170	chr4	183769251	-	NA	rs112060252
cg08454061	chr4	142820686	-	NA	rs11945128
cg08489228	chr4	9505764	+	NA	rs3857165
cg08596858	chr4	187148316	-	NA	rs114502536
cg08661678	chr4	185381476	+	NA	rs58924691
cg08669168	chr4	53757661	+	NA	rs62336823
cg08684066	chr4	89299173	-	NA	rs28694742
cg08717219	chr4	83479442	-	NA	rs72897906
cg08767460	chr4	90759046	+	NA	rs2619363
cg08786370	chr4	8527460	-	NA	rs10461081
cg08813510	chr4	153686957	+	NA	rs183800039
cg08891829	chr4	56231727	-	NA	rs66630638
cg08896901	chr4	152996165	+	NA	rs7656970
cg08916385	chr4	68622534	+	NA	rs12644822
cg09086900	chr4	78916381	+	NA	rs77449045
cg09120722	chr4	186549051	+	NA	rs62334752
cg09134003	chr4	113436984	+	NA	rs112786223
cg09180890	chr4	4170910	-	NA	rs143048446
cg09190885	chr4	183966342	+	NA	rs4478228
cg09192412	chr4	110621006	-	NA	rs5030543
cg09234283	chr4	113207277	+	NA	rs17604670
cg09297225	chr4	56656788	-	NA	rs80288846
cg09390974	chr4	103423492	-	NA	rs10013613
cg09408462	chr4	157656850	-	NA	rs9998987
cg09413645	chr4	77933741	-	NA	rs35013553
cg09438069	chr4	187581093	+	NA	rs7672848
cg09509433	chr4	119691545	+	NA	rs35716438
cg09542154	chr4	128778193	-	NA	rs76865053
cg09558619	chr4	3828046	+	NA	rs111467833
cg09646026	chr4	107269030	+	NA	rs147386651
cg09688546	chr4	157997363	+	NA	rs191156126
cg09711356	chr4	1807380	-	NA	rs61735103
cg09751842	chr4	9661422	+	NA	rs56141152
cg09775169	chr4	10147330	+	NA	rs62287546
cg09801523	chr4	128982462	+	NA	rs149438035
cg09807643	chr4	1562946	-	NA	rs111262374
cg09927311	chr4	90481402	+	NA	rs79415057
cg09947026	chr4	53522929	-	NA	rs80293421
cg10075923	chr4	16078889	+	NA	rs150374344
cg10270211	chr4	36641040	-	NA	rs9995210
cg10292436	chr4	6244312	-	NA	rs9994036
cg10347270	chr4	146357602	+	NA	rs60204897
cg10363018	chr4	3374219	+	NA	rs116634551
cg10417631	chr4	1020012	-	NA	rs4647943
cg10420517	chr4	74965079	+	NA	rs116669388
cg10563418	chr4	83202235	+	NA	rs111237525
cg10590622	chr4	96760945	+	NA	rs1076860
cg10620484	chr4	122685570	-	NA	rs72913991
cg10712884	chr4	186048269	+	NA	rs28563820
cg10744305	chr4	146656680	+	NA	rs28491610
cg10805525	chr4	100010128	+	NA	rs2602899
cg10815671	chr4	168824531	-	NA	rs10030621
cg10852718	chr4	1167230	+	NA	rs28578449
cg10912697	chr4	8262942	-	NA	rs78003168
cg10955995	chr4	23858146	-	NA	rs6843463
cg10967430	chr4	86852666	-	NA	rs72976253
cg10981939	chr4	148291437	+	NA	rs28612496
cg11046169	chr4	25383077	+	NA	rs114783141
cg11089117	chr4	153443405	-	NA	rs75185406
cg11106864	chr4	99363399	-	NA	rs77609098
cg11321090	chr4	2415121	+	NA	rs59519586
cg11364621	chr4	190902989	-	NA	rs138701970
cg11367927	chr4	109636686	-	NA	rs77620682
cg11379315	chr4	88755207	-	NA	rs35319162
cg11459852	chr4	176983371	-	NA	rs112770068
cg11575234	chr4	7484382	+	NA	rs11731634
cg11606215	chr4	84035922	+	NA	rs115682777
cg11640079	chr4	4876815	-	NA	rs28619114
cg11663691	chr4	119759900	+	NA	rs2052769
cg11674404	chr4	176987359	+	NA	rs73874909
cg11688633	chr4	152267082	-	NA	rs76970587
cg11725415	chr4	736485	-	NA	rs55990625
cg11791052	chr4	98064236	-	NA	rs113730411
cg11798066	chr4	84185083	-	NA	rs73830461
cg11834635	chr4	2402019	-	NA	rs3128781
cg11848244	chr4	27058499	-	NA	rs73251780
cg11868485	chr4	140782938	-	NA	rs143055610
cg11924683	chr4	7706590	+	NA	rs115086231
cg11956442	chr4	39531927	-	NA	rs2381387
cg12012426	chr4	1366463	-	NA	rs6856550
cg12053147	chr4	2221831	-	NA	rs61792598
cg12182903	chr4	54493964	-	NA	rs10006267
cg12197399	chr4	186741887	-	NA	rs10005284
cg12214399	chr4	53210660	-	NA	rs10024520
cg12279734	chr4	174538350	+	NA	rs34755906
cg12309668	chr4	186732837	-	NA	rs112163752
cg12370606	chr4	37454858	+	NA	rs73228717
cg12414568	chr4	190500612	+	NA	rs3911171
cg12444746	chr4	126572264	-	NA	rs77904315
cg12454925	chr4	125380468	-	NA	rs116575486
cg12456927	chr4	1522229	-	NA	rs140516487
cg12479705	chr4	13893547	-	NA	rs962301
cg12508426	chr4	70066318	+	NA	rs72551394
cg12579198	chr4	81948124	-	NA	rs7663556
cg12586707	chr4	74738902	-	NA	rs1366947
cg12704432	chr4	188918931	-	NA	rs78449979
cg12718193	chr4	142557658	-	NA	rs186831062
cg12770844	chr4	187540917	-	NA	rs3796648
cg12850351	chr4	5716906	-	NA	rs73071966
cg12857786	chr4	83934023	+	NA	rs186598130
cg12963356	chr4	8110390	-	NA	rs141482991
cg12977791	chr4	82126891	-	NA	rs34465103
cg12986700	chr4	72950329	-	NA	rs28562535
cg13028038	chr4	41941508	+	NA	rs75529279
cg13123927	chr4	41746697	-	NA	rs118046131
cg13248811	chr4	24796803	-	NA	rs699473
cg13251507	chr4	170192843	+	NA	rs112166659
cg13348733	chr4	148649246	-	NA	rs116668893
cg13382117	chr4	160020735	+	NA	rs139830996
cg13385016	chr4	111538826	-	NA	rs6533526
cg13442200	chr4	77082402	-	NA	rs17001551
cg13528289	chr4	1559561	-	NA	rs28573372
cg13556266	chr4	8696173	-	NA	rs113508650
cg13571224	chr4	157881791	-	NA	rs114418277
cg13580758	chr4	57824450	+	NA	rs56155140
cg13641244	chr4	102272871	+	NA	rs116546311
cg13664102	chr4	22590175	+	NA	rs75976793
cg13841979	chr4	9990048	+	NA	rs77862651
cg13842222	chr4	185972881	-	NA	rs116528524
cg13976134	chr4	77733007	+	NA	rs113773984
cg14012124	chr4	122301996	+	NA	rs112472687
cg14035247	chr4	127811266	+	NA	rs6824020
cg14041812	chr4	169645874	+	NA	rs62333915
cg14051288	chr4	79041898	-	NA	rs72860640
cg14149107	chr4	189552339	+	NA	rs189235077
cg14189726	chr4	146974615	-	NA	rs77935182
cg14207326	chr4	100025015	-	NA	rs28470942
cg14241748	chr4	184250312	+	NA	rs7694290
cg14394880	chr4	650457	+	NA	rs35621580
cg14401592	chr4	156787800	-	NA	rs78213060
cg14422932	chr4	5374425	-	NA	rs1566754
cg14450955	chr4	7195053	-	NA	rs4689630
cg14457908	chr4	88585075	+	NA	rs78837592
cg14477184	chr4	107237488	-	NA	rs72878559
cg14497649	chr4	528497	+	NA	rs59564702
cg14634850	chr4	8648468	+	NA	rs77669284
cg14724492	chr4	1015211	+	NA	rs148569571
cg14800532	chr4	139238668	-	NA	rs114324412
cg14829090	chr4	174434004	-	NA	rs72992540
cg14872707	chr4	8062478	-	NA	rs4696744
cg14887054	chr4	15151113	+	NA	rs60416685
cg14916192	chr4	54447772	+	NA	rs7681869
cg14917136	chr4	6219763	-	NA	rs76726956
cg15076078	chr4	95676253	-	NA	rs75944389
cg15127324	chr4	36246442	-	NA	rs80011192
cg15138543	chr4	987391	-	NA	rs3806756
cg15139244	chr4	694068	-	NA	rs75640588
cg15248972	chr4	82521413	+	NA	rs67460612
cg15400401	chr4	189321701	+	NA	rs115086206
cg15407965	chr4	128707242	+	NA	rs114047959
cg15541091	chr4	23813125	-	NA	rs58765915
cg15584084	chr4	164337795	-	NA	rs6826906
cg15594605	chr4	7289763	+	NA	rs113748352
cg15624335	chr4	48137323	+	NA	rs118039030
cg15624719	chr4	124917187	+	NA	rs72672872
cg15674162	chr4	58131577	+	NA	rs75634950
cg15713106	chr4	9510572	-	NA	rs147309621
cg15716623	chr4	7769884	+	NA	rs58957020
cg15776919	chr4	181463296	-	NA	rs76912148
cg15839608	chr4	189577711	+	NA	rs73877917
cg15853028	chr4	114325990	+	NA	rs34210100
cg15877769	chr4	1062280	-	NA	rs28579427
cg15897435	chr4	78852682	+	NA	rs6533344
cg15963988	chr4	15895695	+	NA	rs76815872
cg15964593	chr4	71382958	-	NA	rs28487568
cg15970640	chr4	7638169	+	NA	rs67667114
cg16005525	chr4	7788198	+	NA	rs116320379
cg16055817	chr4	160277110	-	NA	rs78531515
cg16092346	chr4	1363885	-	NA	rs10024529
cg16332920	chr4	3878280	+	NA	rs73792751
cg16353796	chr4	1161157	+	NA	rs77549869
cg16396833	chr4	123745565	+	NA	rs143484655
cg16399922	chr4	144827812	+	NA	rs141606428
cg16417416	chr4	6284031	-	NA	rs146798980
cg16472569	chr4	175357025	-	NA	rs75339031
cg16631326	chr4	13977635	+	NA	rs73798551
cg16746113	chr4	7057779	-	NA	rs76328326
cg16809273	chr4	7528129	+	NA	rs13142422
cg16819848	chr4	2404261	+	NA	rs1008209
cg16854281	chr4	189376704	-	NA	rs28641985
cg16871385	chr4	186877916	-	NA	rs12509351
cg16987684	chr4	110765488	-	NA	rs80108392
cg16988212	chr4	7373065	-	NA	rs76423163
cg17004290	chr4	108853384	+	NA	rs6849089
cg17004893	chr4	188046520	-	NA	rs59123137
cg17081772	chr4	185941088	+	NA	rs72706953
cg17089062	chr4	174427773	-	NA	rs13130424
cg17111663	chr4	7647874	+	NA	rs57589146
cg17136384	chr4	70724948	-	NA	rs11573742
cg17155524	chr4	2305734	-	NA	rs598641
cg17177660	chr4	177714456	+	NA	rs150197965
cg17209769	chr4	189359992	-	NA	rs76845914
cg17276036	chr4	26492222	-	NA	rs1800908
cg17314566	chr4	5016385	-	NA	rs8168
cg17363943	chr4	110992869	-	NA	rs115579300
cg17465343	chr4	77128252	-	NA	rs72655538
cg17481278	chr4	130944556	-	NA	rs11935482
cg17496059	chr4	7184654	-	NA	rs139601482
cg17764992	chr4	3853774	-	NA	rs74482437
cg17785041	chr4	7436701	+	NA	rs77191210
cg17858192	chr4	16077807	-	NA	rs4698134
cg17914107	chr4	169481028	+	NA	rs77212006
cg18053492	chr4	28115494	+	NA	rs146164500
cg18075755	chr4	15429967	+	NA	rs13116402
cg18093448	chr4	184060895	-	NA	rs6846985
cg18162059	chr4	5405706	+	NA	rs28603003
cg18162908	chr4	186435443	+	NA	rs11944325
cg18315248	chr4	162446260	-	NA	rs4529003
cg18434356	chr4	15376215	+	NA	rs73799819
cg18498115	chr4	85411336	+	NA	rs116882472
cg18560915	chr4	54430218	+	NA	rs116058945
cg18650237	chr4	3647047	-	NA	rs147591133
cg18659109	chr4	85508542	-	NA	rs72662982
cg18702104	chr4	17488243	+	NA	rs1031327
cg18716912	chr4	57861927	-	NA	rs76957112
cg18966920	chr4	8206575	-	NA	rs113466842
cg19135561	chr4	141073105	-	NA	rs77317637
cg19175314	chr4	120162316	+	NA	rs80228054
cg19311470	chr4	39460490	+	NA	rs2276890
cg19371746	chr4	54798685	+	NA	rs78794292
cg19484093	chr4	119990940	+	NA	rs12498258
cg19486412	chr4	109663613	-	NA	rs17527308
cg19562439	chr4	6540588	+	NA	rs76537271
cg19601530	chr4	7788250	+	NA	rs55689818
cg19632603	chr4	187984958	-	NA	rs68053943
cg19667813	chr4	3795405	-	NA	rs114321831
cg19749361	chr4	124374860	-	NA	rs74906763
cg19757535	chr4	185369108	+	NA	rs72703792
cg19847436	chr4	165445207	-	NA	rs56991679
cg19935756	chr4	47423779	-	NA	rs10030377
cg19952704	chr4	187751549	-	NA	rs6821756
cg20027946	chr4	154174325	-	NA	rs13107917
cg20033591	chr4	8233264	-	NA	rs3756194
cg20057147	chr4	38872591	+	NA	rs6828160
cg20058799	chr4	71706709	+	NA	rs60900769
cg20078646	chr4	107434718	-	NA	rs2903418
cg20213329	chr4	2401542	-	NA	rs3128784
cg20361960	chr4	145038318	+	NA	rs62334650
cg20385368	chr4	82139830	+	NA	rs75930349
cg20479063	chr4	10016908	-	NA	rs115848729
cg20494196	chr4	3896780	-	NA	rs28811594
cg20559943	chr4	185820756	-	NA	rs79949472
cg20611371	chr4	163297209	-	NA	rs72989380
cg20613972	chr4	84037158	-	NA	rs117547213
cg20823529	chr4	730453	-	NA	rs190754195
cg20977981	chr4	24321341	+	NA	rs61793460
cg20992733	chr4	7114046	+	NA	rs7376387
cg21005683	chr4	159191054	-	NA	rs72699800
cg21120951	chr4	152611527	+	NA	rs112690585
cg21171610	chr4	179086552	+	NA	rs59154501
cg21198300	chr4	140429869	-	NA	rs117943180
cg21299345	chr4	1597692	+	NA	rs75893256
cg21309167	chr4	55143285	-	NA	rs1316926
cg21333406	chr4	2967210	-	NA	rs73189480
cg21356233	chr4	7206906	-	NA	rs74928922
cg21377340	chr4	73242035	-	NA	rs58908293
cg21452006	chr4	25622950	-	NA	rs16877329
cg21514612	chr4	13537318	+	NA	rs113156554
cg21524061	chr4	38825551	-	NA	rs12650224
cg21540588	chr4	7462468	+	NA	rs146832302
cg21544585	chr4	122687481	-	NA	rs77005784
cg21544644	chr4	2359942	+	NA	rs10029522
cg21578330	chr4	87829966	+	NA	rs78641752
cg21594651	chr4	79214428	+	NA	rs78809680
cg21630843	chr4	108744891	-	NA	rs34192302
cg21633243	chr4	139966891	+	NA	rs117927123
cg21645759	chr4	6673551	-	NA	rs11946525
cg21739681	chr4	37868903	+	NA	rs113694968
cg21743826	chr4	976412	+	NA	rs76051233
cg21795255	chr4	10009916	-	NA	rs3796839
cg21835780	chr4	878916	+	NA	rs6837528
cg21915742	chr4	3577650	-	NA	rs66813665
cg22007216	chr4	155312410	-	NA	rs62331900
cg22031873	chr4	143765657	-	NA	rs9994268
cg22050253	chr4	77507338	+	NA	rs3796495
cg22073750	chr4	89829015	+	NA	rs79658542
cg22116041	chr4	153564653	-	NA	rs151093040
cg22161736	chr4	28114603	-	NA	rs143029243
cg22179055	chr4	41207235	-	NA	rs116466807
cg22201573	chr4	2278303	-	NA	rs61273793
cg22244039	chr4	1513236	-	NA	rs13138478
cg22326227	chr4	3726292	-	NA	rs60523751
cg22398710	chr4	15627926	+	NA	rs35258636
cg22425860	chr4	190474719	+	NA	rs4043724
cg22436195	chr4	154951775	+	NA	rs17031030
cg22472863	chr4	148017404	-	NA	rs35044197
cg22557003	chr4	62774948	-	NA	rs114506980
cg22683016	chr4	55408118	+	NA	rs73150417
cg22780568	chr4	1560794	+	NA	rs77256894
cg22805500	chr4	57301680	+	NA	rs6843073
cg22807110	chr4	11433475	+	NA	rs77671372
cg22901919	chr4	141317067	-	NA	rs12513290
cg23045277	chr4	190587808	+	NA	rs4266333
cg23048051	chr4	15706889	-	NA	rs76682013
cg23057687	chr4	91760659	-	NA	rs73834566
cg23071009	chr4	123591438	-	NA	rs116438706
cg23170646	chr4	183726665	-	NA	rs117386012
cg23187669	chr4	170913676	+	NA	rs74494226
cg23231631	chr4	47427537	+	NA	rs28432866
cg23536107	chr4	728111	-	NA	rs73221128
cg23629820	chr4	8374429	-	NA	rs10024067
cg23741781	chr4	186455966	-	NA	rs3805379
cg23805120	chr4	134382920	-	NA	rs75684010
cg23843045	chr4	123297318	-	NA	rs75999766
cg23903787	chr4	3527371	-	NA	rs73197148
cg23912024	chr4	72746135	+	NA	rs62318874
cg23980059	chr4	3671380	+	NA	rs73795832
cg23985818	chr4	94607780	+	NA	rs79541668
cg23987648	chr4	1379493	+	NA	rs78013320
cg24019731	chr4	153862964	+	NA	rs62320605
cg24019999	chr4	79432985	+	NA	rs76028191
cg24083631	chr4	101896573	-	NA	rs72681004
cg24135923	chr4	124267807	-	NA	rs72682795
cg24159251	chr4	77996437	-	NA	rs4252768
cg24182798	chr4	10065218	-	NA	rs77882555
cg24187971	chr4	1628352	-	NA	rs183242188
cg24218681	chr4	1063827	-	NA	rs11726968
cg24226891	chr4	979331	+	NA	rs77939137
cg24304928	chr4	7593370	-	NA	rs114690376
cg24451888	chr4	87965259	+	NA	rs115130619
cg24466738	chr4	165172491	+	NA	rs79152880
cg24546446	chr4	54457928	-	NA	rs73147495
cg24558709	chr4	104227316	-	NA	rs869182
cg24563691	chr4	23457637	-	NA	rs80193713
cg24576960	chr4	38875533	-	NA	rs140570645
cg24657788	chr4	120221425	-	NA	rs62328407
cg24666178	chr4	4165246	-	NA	rs142945926
cg24677036	chr4	1167650	-	NA	rs75654334
cg24720151	chr4	39980667	-	NA	rs12649089
cg24768050	chr4	39483194	-	NA	rs28480393
cg24768163	chr4	103655432	-	NA	rs78147431
cg24784416	chr4	169525923	+	NA	rs7658992
cg24800226	chr4	7502706	+	NA	rs4493531
cg24866437	chr4	113299007	-	NA	rs61747962
cg25036081	chr4	115704563	+	NA	rs72679709
cg25095589	chr4	4111130	-	NA	rs9291101
cg25251374	chr4	185305932	-	NA	rs56115824
cg25423031	chr4	40631923	+	NA	rs140477696
cg25429137	chr4	29048805	+	NA	rs116559997
cg25446460	chr4	176486240	+	NA	rs79441096
cg25569462	chr4	189026860	+	NA	rs67650322
cg25628542	chr4	170995869	+	NA	rs112916457
cg25629712	chr4	187783798	+	NA	rs75826546
cg25706990	chr4	8593665	-	NA	rs116148570
cg25711289	chr4	1336407	+	NA	rs76050451
cg25720128	chr4	154349775	-	NA	rs115495429
cg25764166	chr4	1299191	+	NA	rs114445281
cg25795606	chr4	8126591	-	NA	rs7672713
cg25806704	chr4	41936863	+	NA	rs79121617
cg25817639	chr4	183722931	-	NA	rs73869833
cg25825204	chr4	1339874	-	NA	rs7671242
cg25880939	chr4	140233751	+	NA	rs138259185
cg25891789	chr4	10147606	+	NA	rs28676527
cg25910494	chr4	40958114	-	NA	rs55895112
cg25933594	chr4	190751062	+	NA	rs9684867
cg25942761	chr4	1537622	+	NA	rs28698325
cg25968206	chr4	125875296	+	NA	rs76677963
cg25984423	chr4	4250135	+	NA	rs10004703
cg26099407	chr4	7965715	-	NA	rs116483782
cg26126293	chr4	26409102	+	NA	rs115961299
cg26128129	chr4	3235589	+	NA	rs362313
cg26184765	chr4	103172826	+	NA	rs62327889
cg26278987	chr4	5960351	-	NA	rs3733190
cg26311514	chr4	54637272	-	NA	rs28694496
cg26360616	chr4	128544667	-	NA	rs79386809
cg26398228	chr4	33062845	-	NA	rs9990848
cg26414564	chr4	123777967	-	NA	rs75530242
cg26454299	chr4	102268957	+	NA	rs80186323
cg26454724	chr4	187622081	-	NA	rs75804365
cg26469782	chr4	4117213	-	NA	rs12512417
cg26513743	chr4	141419962	+	NA	rs11933042
cg26588688	chr4	3630603	+	NA	rs73206743
cg26639552	chr4	102340691	+	NA	rs115652095
cg26647566	chr4	119202418	+	NA	rs72919299
cg26665679	chr4	49589955	+	NA	rs6811063
cg26670562	chr4	86954105	-	NA	rs73833994
cg26825848	chr4	190566175	+	NA	rs73027170
cg26867200	chr4	520948	-	NA	rs34916638
cg26924822	chr4	26332763	+	NA	rs115428818
cg26953326	chr4	646502	+	NA	rs3864131
cg26975461	chr4	120155096	+	NA	rs17334151
cg27000716	chr4	41314381	-	NA	rs7435975
cg27050912	chr4	123887512	+	NA	rs41324754
cg27160141	chr4	8473051	-	NA	rs62287392
cg27160931	chr4	2310709	+	NA	rs28769084
cg27179710	chr4	189700628	+	NA	rs77086160
cg27214365	chr4	144940612	+	NA	rs138631803
cg27216899	chr4	101220412	-	NA	rs77754180
cg27258214	chr4	3520147	+	NA	rs77323039
cg27341708	chr4	140952109	-	NA	rs11100449
cg27434249	chr4	170749848	+	NA	rs192190900
cg27448532	chr4	148663146	+	NA	rs10034181
cg27533080	chr4	9709042	+	NA	rs112086097
cg27534225	chr4	9508240	-	NA	rs11733952
cg27581592	chr4	185570695	+	NA	rs116609630
cg27581660	chr4	99700350	-	NA	rs17028075
cg27639408	chr4	155662375	+	NA	rs28379627
cg00012123	chr5	667619	+	NA	rs72707023
cg00099094	chr5	2334514	-	NA	rs74916355
cg00139477	chr5	100234775	-	NA	rs57408442
cg00262681	chr5	179720254	-	NA	rs7702282
cg00268547	chr5	2179563	-	NA	rs74338453
cg00281129	chr5	109218877	-	NA	rs77574738
cg00340919	chr5	94879974	+	NA	rs73777218
cg00512739	chr5	133337610	+	NA	rs4958205
cg00516582	chr5	35015682	-	NA	rs13178458
cg00524694	chr5	177387682	+	NA	rs146104269
cg00545702	chr5	1553167	+	NA	rs73035753
cg00546757	chr5	170845058	-	NA	rs3806929
cg00564426	chr5	142066398	+	NA	rs17099249
cg00567211	chr5	95413871	-	NA	rs115699748
cg00582897	chr5	149675782	-	NA	rs72805921
cg00600661	chr5	13770768	+	NA	rs75270724
cg00631759	chr5	178549790	+	NA	rs2303641
cg00649480	chr5	3593413	-	NA	rs13167611
cg00722631	chr5	9548098	+	NA	rs1398337
cg00756172	chr5	5033311	-	NA	rs78886022
cg00811771	chr5	10442427	+	NA	rs78035767
cg00874891	chr5	134361983	-	NA	rs28625054
cg00924575	chr5	76474673	-	NA	rs7715003
cg00957080	chr5	85981	-	NA	rs60766072
cg00967489	chr5	128992882	-	NA	rs77309069
cg00968488	chr5	103876192	-	NA	rs1363096
cg01050429	chr5	72596646	-	NA	rs4704077
cg01093369	chr5	135335815	-	NA	rs80067654
cg01133726	chr5	99725376	-	NA	rs28388868
cg01139493	chr5	115724285	-	NA	rs12659063
cg01208126	chr5	126409573	+	NA	rs73339286
cg01209930	chr5	37868169	-	NA	rs73750399
cg01223400	chr5	180235800	-	NA	rs76664812
cg01329270	chr5	179126858	+	NA	rs73338134
cg01387905	chr5	178565001	+	NA	rs2303639
cg01392179	chr5	170848123	+	NA	rs6887323
cg01551388	chr5	176958396	-	NA	rs2306761
cg01562505	chr5	85913169	+	NA	rs76549392
cg01606973	chr5	177656852	+	NA	rs57594195
cg01790628	chr5	121677927	+	NA	rs80064778
cg01794265	chr5	14582549	+	NA	rs148702171
cg01808284	chr5	148031958	+	NA	rs57644098
cg01817885	chr5	59165136	+	NA	rs115101643
cg01881590	chr5	5302219	+	NA	rs191073143
cg01882222	chr5	172407583	+	NA	rs4476741
cg01908902	chr5	688677	+	NA	rs28446272
cg01916697	chr5	148541626	-	NA	rs75885781
cg01923482	chr5	156479487	+	NA	rs73815912
cg01963035	chr5	90075932	+	NA	rs141764241
cg01988787	chr5	115773361	+	NA	rs12518256
cg02012721	chr5	142197168	-	NA	rs75489537
cg02044222	chr5	97970899	-	NA	rs74838990
cg02074780	chr5	33977109	-	NA	rs79193264
cg02088390	chr5	355321	-	NA	rs73734237
cg02229841	chr5	54830501	-	NA	rs113327588
cg02265105	chr5	83268490	-	NA	rs73771555
cg02288345	chr5	16895511	-	NA	rs173789
cg02290067	chr5	7289074	-	NA	rs112814265
cg02295574	chr5	1054262	+	NA	rs111460998
cg02303209	chr5	32223673	-	NA	rs6882902
cg02351082	chr5	179069308	+	NA	rs6887611
cg02378360	chr5	132861322	-	NA	rs35872998
cg02467170	chr5	79946787	+	NA	rs150977859
cg02495120	chr5	268040	-	NA	rs11747771
cg02516703	chr5	136227907	-	NA	rs145245811
cg02536637	chr5	27118846	-	NA	rs139267456
cg02550738	chr5	95478736	-	NA	rs11749696
cg02593734	chr5	127871606	-	NA	rs73787624
cg02610474	chr5	178246278	-	NA	rs62393005
cg02611183	chr5	9265636	-	NA	rs78970711
cg02614045	chr5	169129494	-	NA	rs3816764
cg02621446	chr5	1119344	+	NA	rs34349324
cg02636167	chr5	140209717	-	NA	rs116757950
cg02658908	chr5	99389821	+	NA	rs77211127
cg02683873	chr5	34839063	-	NA	rs147630310
cg02707593	chr5	54823369	+	NA	rs13167199
cg02720342	chr5	142276783	+	NA	rs76280036
cg02754494	chr5	78810199	-	NA	rs56134801
cg02759193	chr5	1194595	-	NA	rs55644535
cg02772171	chr5	171054642	-	NA	rs56021234
cg02828928	chr5	34007658	+	NA	rs34688
cg02853199	chr5	1885174	-	NA	rs116333777
cg03217744	chr5	87437228	-	NA	rs142446600
cg03314137	chr5	20611422	+	NA	rs78451169
cg03323598	chr5	1292446	+	NA	rs34052286
cg03456338	chr5	140799811	-	NA	rs72790042
cg03534453	chr5	140537884	-	NA	rs151003300
cg03598122	chr5	177474496	+	NA	rs184745109
cg03624528	chr5	41261527	+	NA	rs74627458
cg03686964	chr5	1868279	-	NA	rs187700247
cg03700464	chr5	37107062	-	NA	rs116744214
cg03726377	chr5	132115709	-	NA	rs115984727
cg03832673	chr5	34652816	+	NA	rs113073507
cg03860992	chr5	161273013	-	NA	rs77748393
cg03979311	chr5	54319996	-	NA	rs3822315
cg03998053	chr5	140485107	+	NA	rs71583626
cg04065964	chr5	81160426	+	NA	rs73127036
cg04139223	chr5	528962	+	NA	rs190360788
cg04243968	chr5	71455811	+	NA	rs116262975
cg04248979	chr5	178358274	+	NA	rs111355847
cg04272044	chr5	131893381	-	NA	rs73257757
cg04276938	chr5	40802085	-	NA	rs115922319
cg04282307	chr5	114761245	-	NA	rs140083223
cg04375237	chr5	57755923	-	NA	rs33921924
cg04416898	chr5	139040055	-	NA	rs1695962
cg04459983	chr5	5079075	+	NA	rs75544980
cg04474731	chr5	143585107	+	NA	rs3797084
cg04497820	chr5	158086454	-	NA	rs824848
cg04518888	chr5	96271449	-	NA	rs79405571
cg04577715	chr5	147211181	-	NA	rs79438751
cg04607608	chr5	34735175	+	NA	rs116709653
cg04615668	chr5	10991866	+	NA	rs142613877
cg04655243	chr5	145406206	-	NA	rs77760138
cg04675246	chr5	3326539	-	NA	rs77388004
cg04829448	chr5	147473666	+	NA	rs7700488
cg04843568	chr5	87389026	-	NA	rs6452769
cg04851471	chr5	169237373	+	NA	rs77670816
cg05007442	chr5	3594275	+	NA	rs62333974
cg05027973	chr5	156722894	+	NA	rs77781045
cg05100666	chr5	880771	+	NA	rs13356929
cg05153380	chr5	142163563	+	NA	rs76181518
cg05172172	chr5	6349655	+	NA	rs10077294
cg05195318	chr5	156722426	+	NA	rs17054431
cg05350396	chr5	78530544	-	NA	rs148890241
cg05456890	chr5	114962066	+	NA	rs111678181
cg05470963	chr5	142208871	+	NA	rs60790038
cg05507145	chr5	94533263	-	NA	rs75150423
cg05516328	chr5	427841	+	NA	rs41282623
cg05553515	chr5	1641826	-	NA	rs6888170
cg05580809	chr5	140711852	-	NA	rs17097187
cg05583095	chr5	154072875	+	NA	rs73292554
cg05595191	chr5	172447638	+	NA	rs74759042
cg05597431	chr5	404320	-	NA	rs16900846
cg05634637	chr5	31197518	-	NA	rs114864900
cg05687498	chr5	139523278	-	NA	rs116602161
cg05693531	chr5	39756653	+	NA	rs28464232
cg05709879	chr5	141067731	-	NA	rs7711021
cg05860111	chr5	14441261	-	NA	rs112035431
cg05874652	chr5	6704859	+	NA	rs274662
cg05884167	chr5	76252686	+	NA	rs75342827
cg05894907	chr5	750226	+	NA	rs138910824
cg05952186	chr5	93906411	-	NA	rs112336518
cg06010724	chr5	79911547	-	NA	rs72765547
cg06422277	chr5	63458646	+	NA	rs57918324
cg06446845	chr5	133193754	+	NA	rs185982413
cg06450373	chr5	19766434	-	NA	rs77125828
cg06460122	chr5	60994693	-	NA	rs76567284
cg06478987	chr5	56128454	-	NA	rs78252575
cg06547209	chr5	52719789	-	NA	rs1423559
cg06559925	chr5	150011669	-	NA	rs77905187
cg06560169	chr5	172129028	-	NA	rs56951213
cg06566775	chr5	134376772	+	NA	rs139375397
cg06611487	chr5	115284110	-	NA	rs2115036
cg06618134	chr5	31379132	-	NA	rs334291
cg06623930	chr5	5306038	+	NA	rs34309697
cg06636485	chr5	889694	+	NA	rs72703159
cg06649257	chr5	61923204	+	NA	rs151021276
cg06653140	chr5	36157329	-	NA	rs4440390
cg06655570	chr5	74002437	+	NA	rs6870622
cg06686422	chr5	174174566	-	NA	rs62388030
cg06692974	chr5	148700400	-	NA	rs113968517
cg06695838	chr5	151551810	+	NA	rs79738462
cg06732545	chr5	150002231	+	NA	rs78232345
cg06827234	chr5	140213795	-	NA	rs3756334
cg06843231	chr5	32039744	+	NA	rs113917136
cg06846895	chr5	37723683	+	NA	rs72743187
cg06849895	chr5	1120456	+	NA	rs75885973
cg06853587	chr5	175526747	-	NA	rs144896456
cg06857708	chr5	77890684	-	NA	rs79961629
cg06890464	chr5	2833124	-	NA	rs185413839
cg06893139	chr5	33852528	+	NA	rs72741496
cg06984201	chr5	1510512	+	NA	rs115927125
cg07007062	chr5	38417095	-	NA	rs4582304
cg07014020	chr5	112715162	-	NA	rs78619842
cg07021532	chr5	178322737	-	NA	rs78977602
cg07124183	chr5	141743488	+	NA	rs10074268
cg07127799	chr5	176131019	-	NA	rs2358750
cg07143623	chr5	135313253	-	NA	rs17599136
cg07178188	chr5	2558996	-	NA	rs74953025
cg07192614	chr5	82392206	-	NA	rs72767114
cg07203893	chr5	95940639	-	NA	rs17086354
cg07225509	chr5	153622812	-	NA	rs2122896
cg07233483	chr5	153798651	+	NA	rs73804459
cg07277129	chr5	103289541	-	NA	rs187685738
cg07295550	chr5	37816799	-	NA	rs148433498
cg07321993	chr5	54157713	-	NA	rs116103882
cg07382752	chr5	170736824	-	NA	rs117020618
cg07422412	chr5	6585532	+	NA	rs77884354
cg07450671	chr5	180056580	-	NA	rs78894531
cg07457272	chr5	54921458	-	NA	rs75057121
cg07601741	chr5	153160425	-	NA	rs56968997
cg07611121	chr5	14342307	-	NA	rs78289442
cg07621697	chr5	134490074	+	NA	rs6872104
cg07661636	chr5	112042128	-	NA	rs112551304
cg07664579	chr5	1420305	-	NA	rs28382248
cg07672509	chr5	143310904	+	NA	rs1363132
cg07726975	chr5	6446463	-	NA	rs73736858
cg07802909	chr5	169817797	+	NA	rs58182502
cg07807373	chr5	172216309	-	NA	rs745023
cg07830906	chr5	264645	+	NA	rs55884613
cg07902156	chr5	1495284	+	NA	rs7726123
cg08238319	chr5	404713	+	NA	rs11743226
cg08238375	chr5	112483149	-	NA	rs4705795
cg08251449	chr5	54300177	-	NA	rs115728766
cg08256065	chr5	77081163	+	NA	rs73141751
cg08272429	chr5	150689593	-	NA	rs2080822
cg08282873	chr5	2633713	-	NA	rs62328770
cg08294506	chr5	149565940	+	NA	rs11952959
cg08314161	chr5	108505130	+	NA	rs75593347
cg08324400	chr5	2164903	-	NA	rs12652492
cg08343352	chr5	580012	+	NA	rs78911353
cg08370347	chr5	171571793	-	NA	rs6878645
cg08403296	chr5	109767054	-	NA	rs116296426
cg08496483	chr5	55863072	-	NA	rs28539030
cg08506672	chr5	3959743	+	NA	rs582244
cg08526867	chr5	85913721	-	NA	rs79512737
cg08531042	chr5	145717661	-	NA	rs4705235
cg08531687	chr5	89968232	+	NA	rs115233910
cg08558478	chr5	115639617	+	NA	rs75833431
cg08635765	chr5	136536219	+	NA	rs115477216
cg08661077	chr5	145562426	-	NA	rs73317848
cg08752947	chr5	148807996	+	NA	rs78157131
cg08772796	chr5	3252031	-	NA	rs35710666
cg08782356	chr5	33092857	-	NA	rs9292480
cg08805675	chr5	112606254	-	NA	rs111493096
cg08849514	chr5	106530218	+	NA	rs1422202
cg08911048	chr5	139168029	+	NA	rs114138807
cg08926967	chr5	79647805	+	NA	rs13161951
cg08943467	chr5	1510314	-	NA	rs2927685
cg08974687	chr5	140246511	+	NA	rs17208327
cg09039506	chr5	130043590	+	NA	rs114856705
cg09068927	chr5	923726	+	NA	rs59078347
cg09078014	chr5	343450	-	NA	rs116625232
cg09085978	chr5	94890123	-	NA	rs2731826
cg09101062	chr5	43487508	+	NA	rs4866831
cg09146088	chr5	145305089	-	NA	rs10783186
cg09434603	chr5	499552	+	NA	rs73042941
cg09449747	chr5	1871633	+	NA	rs6882918
cg09471804	chr5	885540	+	NA	rs73733967
cg09483595	chr5	158878380	-	NA	rs112581029
cg09508434	chr5	110919885	-	NA	rs75249817
cg09532664	chr5	9631216	+	NA	rs61621590
cg09578605	chr5	17023042	-	NA	rs34891284
cg09660670	chr5	677592	+	NA	rs144516308
cg09663081	chr5	8838602	-	NA	rs73037797
cg09672255	chr5	178455197	-	NA	rs10464075
cg09710920	chr5	177503123	+	NA	rs56178428
cg09719342	chr5	146716604	+	NA	rs62377743
cg09722609	chr5	149887422	-	NA	rs76983850
cg09730955	chr5	143130392	+	NA	rs73291839
cg09838346	chr5	128825816	+	NA	rs77046715
cg09851765	chr5	131611035	-	NA	rs117380149
cg09859756	chr5	149384153	+	NA	rs144675179
cg09867322	chr5	135329478	-	NA	rs73294763
cg09906928	chr5	77808947	+	NA	rs56393137
cg09907183	chr5	7273025	+	NA	rs78047921
cg09934002	chr5	257420	+	NA	rs62344345
cg10002371	chr5	6736709	+	NA	rs28363342
cg10140678	chr5	2864736	+	NA	rs750511
cg10166986	chr5	177941617	-	NA	rs621635
cg10177080	chr5	668226	-	NA	rs139528526
cg10180058	chr5	1765590	+	NA	rs115089541
cg10198943	chr5	75668478	+	NA	rs80354322
cg10505990	chr5	163683246	-	NA	rs115475283
cg10513323	chr5	133839271	-	NA	rs34989027
cg10526897	chr5	140184441	-	NA	rs13157397
cg10573450	chr5	17517201	-	NA	rs112860687
cg10608636	chr5	150287003	-	NA	rs61564661
cg10645131	chr5	54524521	-	NA	rs334886
cg10803816	chr5	2735160	-	NA	rs12189449
cg10914192	chr5	158531879	-	NA	rs877695
cg10926851	chr5	146253830	-	NA	rs1835950
cg10931884	chr5	169960825	-	NA	rs10072376
cg10934668	chr5	143735715	-	NA	rs17101826
cg10942914	chr5	134356114	-	NA	rs658556
cg10946263	chr5	36243704	-	NA	rs10062736
cg10971549	chr5	141581540	-	NA	rs77475187
cg10981942	chr5	2094296	-	NA	rs56292928
cg10986412	chr5	672910	+	NA	rs115523291
cg11001828	chr5	54910930	+	NA	rs6869768
cg11019305	chr5	171708886	-	NA	rs6888160
cg11061655	chr5	139422996	-	NA	rs111546065
cg11091734	chr5	73055368	+	NA	rs114708511
cg11103273	chr5	111192605	+	NA	rs75391355
cg11128983	chr5	175297531	-	NA	rs1366116
cg11162116	chr5	150041555	+	NA	rs60231499
cg11173002	chr5	168302634	+	NA	rs6879554
cg11225089	chr5	131430859	+	NA	rs73251914
cg11245084	chr5	766938	-	NA	rs4957103
cg11264997	chr5	177395755	-	NA	rs71603405
cg11268585	chr5	1039552	-	NA	rs35779325
cg11290181	chr5	130604045	+	NA	rs72787032
cg11300810	chr5	76068752	-	NA	rs114534078
cg11324660	chr5	110189233	+	NA	rs115269775
cg11330282	chr5	148794279	-	NA	rs58365577
cg11400068	chr5	6700750	-	NA	rs11134176
cg11422312	chr5	1110019	+	NA	rs75473167
cg11422677	chr5	133282364	+	NA	rs78853675
cg11428066	chr5	134688497	-	NA	rs111410320
cg11445764	chr5	147773164	-	NA	rs77756555
cg11466188	chr5	123954112	-	NA	rs9327333
cg11472030	chr5	160357337	-	NA	rs17058486
cg11527001	chr5	143978357	-	NA	rs60540609
cg11529236	chr5	142098838	+	NA	rs73795197
cg11547201	chr5	80501337	+	NA	rs75514521
cg11568290	chr5	17290681	-	NA	rs79421921
cg11583351	chr5	176099987	-	NA	rs17625088
cg11585022	chr5	110427346	-	NA	rs7723819
cg11680194	chr5	1662705	-	NA	rs114311545
cg11685249	chr5	112771341	-	NA	rs26982
cg11686204	chr5	95236414	+	NA	rs17085249
cg11702896	chr5	172667791	+	NA	rs73317188
cg11778763	chr5	138254546	-	NA	rs73265421
cg11786587	chr5	178208610	-	NA	rs12719859
cg11791078	chr5	36273196	-	NA	rs11738615
cg11791922	chr5	53359952	+	NA	rs35673352
cg11845912	chr5	180657219	-	NA	rs113252297
cg11866851	chr5	31532348	-	NA	rs114013728
cg11897387	chr5	123218106	+	NA	rs13354268
cg11897628	chr5	137785499	+	NA	rs34291637
cg11901646	chr5	154344326	+	NA	rs116085872
cg11906131	chr5	80623934	-	NA	rs114381631
cg11948905	chr5	53920730	+	NA	rs114709172
cg12178456	chr5	120191823	-	NA	rs148588111
cg12182153	chr5	168273138	-	NA	rs114242753
cg12204337	chr5	90422829	-	NA	rs28487898
cg12289617	chr5	10259861	-	NA	rs75262663
cg12447336	chr5	1974795	-	NA	rs76501469
cg12471283	chr5	107120132	-	NA	rs919770
cg12474444	chr5	1298644	-	NA	rs3888705
cg12482253	chr5	177030568	-	NA	rs111241729
cg12501402	chr5	1742623	-	NA	rs4507532
cg12515659	chr5	16614241	-	NA	rs256893
cg12533806	chr5	55848109	-	NA	rs6872866
cg12599971	chr5	125171542	-	NA	rs327834
cg12655768	chr5	75918112	-	NA	rs2069650
cg12656681	chr5	72592688	+	NA	rs77989107
cg12686644	chr5	95017605	-	NA	rs75634816
cg12869097	chr5	80493	-	NA	rs6887320
cg12908908	chr5	31106255	-	NA	rs17674109
cg12919025	chr5	1610905	+	NA	rs114410193
cg12925904	chr5	1611111	+	NA	rs112180597
cg12932951	chr5	57410856	-	NA	rs111282067
cg12974258	chr5	149493011	-	NA	rs2236777
cg13017022	chr5	140086190	+	NA	rs6849
cg13284426	chr5	176732122	+	NA	rs56997225
cg13299698	chr5	32734568	-	NA	rs76232551
cg13313423	chr5	172706837	+	NA	rs10079619
cg13314260	chr5	141349631	-	NA	rs116322678
cg13362719	chr5	295041	-	NA	rs7731054
cg13386926	chr5	156890399	+	NA	rs73309962
cg13581752	chr5	180079228	-	NA	rs79324086
cg13582457	chr5	172324773	-	NA	rs11955589
cg13589840	chr5	156277044	-	NA	rs73308803
cg13591052	chr5	97873389	+	NA	rs28588552
cg13612055	chr5	80687790	-	NA	rs7702227
cg13653328	chr5	148520669	+	NA	rs11168092
cg13676672	chr5	127420842	+	NA	rs1864923
cg13707123	chr5	166362526	-	NA	rs58635812
cg13716167	chr5	130233401	-	NA	rs115842702
cg13762082	chr5	31640096	-	NA	rs75035562
cg13905298	chr5	141485167	-	NA	rs735683
cg13913990	chr5	172970	+	NA	rs6868964
cg13972557	chr5	116075820	+	NA	rs344768
cg13977790	chr5	112228594	+	NA	rs57112380
cg14388237	chr5	150051778	-	NA	rs73276169
cg14496414	chr5	32108890	+	NA	rs73061789
cg14532748	chr5	159846248	+	NA	rs73316380
cg14597862	chr5	1300309	+	NA	rs4975612
cg14669842	chr5	112405789	+	NA	rs6861166
cg14675871	chr5	131408461	-	NA	rs2069619
cg14698154	chr5	96747223	+	NA	rs75810402
cg14707006	chr5	87982684	+	NA	rs146267968
cg14778922	chr5	149568192	+	NA	rs73279818
cg14782895	chr5	103829253	+	NA	rs144400563
cg14786688	chr5	131563099	-	NA	rs114922180
cg14797147	chr5	124309096	-	NA	rs62372824
cg14799277	chr5	72602175	+	NA	rs34158381
cg14807248	chr5	111755067	+	NA	rs78728513
cg14810825	chr5	5137101	-	NA	rs77835383
cg14854329	chr5	751299	-	NA	rs189213204
cg14872828	chr5	170210761	-	NA	rs116317432
cg14904688	chr5	173005254	+	NA	rs116704758
cg14968860	chr5	172199365	+	NA	rs13184134
cg14973408	chr5	155765592	+	NA	rs74940388
cg14983172	chr5	73244708	+	NA	rs283601
cg15016740	chr5	959680	-	NA	rs72705149
cg15094703	chr5	171560211	+	NA	rs10042255
cg15178714	chr5	176837239	+	NA	rs6420096
cg15180869	chr5	178580645	-	NA	rs115740207
cg15201175	chr5	115889873	+	NA	rs116452132
cg15226348	chr5	7540955	-	NA	rs62341548
cg15380715	chr5	104265747	-	NA	rs140262840
cg15402732	chr5	640245	-	NA	rs59382685
cg15405121	chr5	14025461	-	NA	rs78387100
cg15421137	chr5	153372524	-	NA	rs1057772
cg15599437	chr5	40676198	+	NA	rs6451534
cg15613905	chr5	112454695	+	NA	rs3884576
cg15626701	chr5	139896056	+	NA	rs149619647
cg15690623	chr5	5883984	-	NA	rs12516570
cg15690760	chr5	6729662	-	NA	rs73033393
cg15725238	chr5	107972199	+	NA	rs60710969
cg15845365	chr5	16785399	-	NA	rs747056
cg15909443	chr5	17381798	+	NA	rs11748337
cg15919833	chr5	96079175	+	NA	rs115569730
cg15936504	chr5	102455846	+	NA	rs113295156
cg15971074	chr5	165498202	+	NA	rs73800617
cg15972383	chr5	94620042	+	NA	rs76230294
cg15974530	chr5	155699581	+	NA	rs12655476
cg16021953	chr5	179763951	-	NA	rs73811445
cg16081854	chr5	308268	+	NA	rs908117
cg16154960	chr5	108980661	-	NA	rs112511781
cg16163140	chr5	5183506	+	NA	rs58839261
cg16167565	chr5	179759	-	NA	rs6894246
cg16193717	chr5	1068999	+	NA	rs117656550
cg16313577	chr5	8843829	+	NA	rs75275334
cg16353851	chr5	73937868	+	NA	rs73113472
cg16373966	chr5	139422231	+	NA	rs144634106
cg16390305	chr5	1728505	-	NA	rs116538499
cg16415875	chr5	156390979	-	NA	rs17054099
cg16518115	chr5	79549315	-	NA	rs143823572
cg16519118	chr5	78531582	+	NA	rs75455122
cg16534315	chr5	56268061	-	NA	rs73122139
cg16537985	chr5	3533997	+	NA	rs6874923
cg16546054	chr5	159656265	+	NA	rs79709877
cg16596924	chr5	54173814	-	NA	rs67500010
cg16622875	chr5	2010233	-	NA	rs114927278
cg16646003	chr5	6721777	-	NA	rs116656921
cg16692538	chr5	1848046	-	NA	rs2650476
cg16700426	chr5	76245649	+	NA	rs73123922
cg16995193	chr5	339570	-	NA	rs73041270
cg17251874	chr5	1659030	+	NA	rs10059481
cg17254259	chr5	5652065	+	NA	rs73736352
cg17259298	chr5	145583025	-	NA	rs1876189
cg17299451	chr5	145562699	+	NA	rs111640246
cg17303578	chr5	128303903	+	NA	rs115432751
cg17304678	chr5	98125015	+	NA	rs77657157
cg17305529	chr5	1567380	+	NA	rs113568917
cg17386240	chr5	135384080	-	NA	rs45554435
cg17413084	chr5	31796726	+	NA	rs78219065
cg17427727	chr5	57879269	+	NA	rs116279670
cg17534070	chr5	168195355	+	NA	rs11134527
cg17670013	chr5	125762736	-	NA	rs12519258
cg17693374	chr5	140741737	+	NA	rs62378417
cg17723143	chr5	148033473	+	NA	rs13173350
cg17745098	chr5	178684498	+	NA	rs74490385
cg17839232	chr5	36686601	-	NA	rs61420944
cg18014856	chr5	139742956	+	NA	rs80346744
cg18104870	chr5	176973910	-	NA	rs28687432
cg18235278	chr5	124228992	-	NA	rs77393587
cg18236584	chr5	151476553	+	NA	rs72804303
cg18245781	chr5	3659697	+	NA	rs7341156
cg18313902	chr5	121949467	-	NA	rs59415369
cg18321929	chr5	60960963	-	NA	rs77229928
cg18328579	chr5	127270704	+	NA	rs72792227
cg18371769	chr5	140767902	+	NA	rs67622091
cg18394648	chr5	141538333	+	NA	rs78950299
cg18409782	chr5	136243322	-	NA	rs12516860
cg18413427	chr5	155596227	+	NA	rs112743713
cg18438850	chr5	52105616	-	NA	rs11743864
cg18460295	chr5	141941537	+	NA	rs76798860
cg18519087	chr5	175156720	-	NA	rs56820721
cg18645625	chr5	79699531	+	NA	rs77344911
cg18695746	chr5	139136991	-	NA	rs10073949
cg18781383	chr5	150089452	-	NA	rs78306800
cg18790340	chr5	167831317	+	NA	rs77759253
cg18797872	chr5	180620978	+	NA	rs75186999
cg18822951	chr5	141783822	-	NA	rs7717362
cg18849725	chr5	141338826	-	NA	rs3761762
cg18899355	chr5	52773135	+	NA	rs59812618
cg18899797	chr5	139120060	+	NA	rs74820434
cg19017803	chr5	158893488	-	NA	rs75967258
cg19032705	chr5	171807830	+	NA	rs2569225
cg19043679	chr5	176784448	-	NA	rs4976689
cg19084508	chr5	150530152	+	NA	rs57383339
cg19110684	chr5	156536955	+	NA	rs76358447
cg19239342	chr5	112258299	+	NA	rs74702621
cg19297823	chr5	74327281	-	NA	rs73122571
cg19473146	chr5	559203	-	NA	rs72706608
cg19506433	chr5	172670518	-	NA	rs78442040
cg19547330	chr5	78042414	-	NA	rs16875865
cg19548435	chr5	144968015	-	NA	rs80338187
cg19554797	chr5	111494267	-	NA	rs79787159
cg19569170	chr5	142487917	+	NA	rs77303350
cg19574080	chr5	180698078	+	NA	rs10079554
cg19604060	chr5	22928822	+	NA	rs143135178
cg19613915	chr5	170921824	-	NA	rs56170107
cg19616844	chr5	71103650	+	NA	rs139265000
cg19683675	chr5	142077712	-	NA	rs80055452
cg19729949	chr5	142514108	-	NA	rs34695950
cg19733534	chr5	1841548	+	NA	rs112556901
cg19764335	chr5	98109981	-	NA	rs189144176
cg19810457	chr5	179674356	-	NA	rs34862489
cg19846596	chr5	179225479	+	NA	rs2291417
cg19867899	chr5	140345819	-	NA	rs77272068
cg19871588	chr5	151098316	+	NA	rs10476997
cg19923485	chr5	131877523	-	NA	rs2069818
cg20178764	chr5	137609835	-	NA	rs74810661
cg20193716	chr5	180229067	+	NA	rs77643672
cg20385395	chr5	138613030	+	NA	rs145741303
cg20442191	chr5	2564514	-	NA	rs323703
cg20462978	chr5	174911722	+	NA	rs77810460
cg20539449	chr5	31361135	-	NA	rs16900987
cg20550790	chr5	92906240	-	NA	rs183200256
cg20659584	chr5	876709	-	NA	rs113537700
cg20687255	chr5	175846914	-	NA	rs142915835
cg20754844	chr5	149462180	+	NA	rs75279778
cg20784955	chr5	180460230	+	NA	rs57257648
cg20949320	chr5	175547663	+	NA	rs28583492
cg20973649	chr5	141855127	-	NA	rs17098698
cg21032945	chr5	5652728	+	NA	rs73736353
cg21045824	chr5	24169437	+	NA	rs13164801
cg21069608	chr5	110948135	+	NA	rs2099644
cg21070081	chr5	110105162	-	NA	rs244431
cg21149357	chr5	43316468	-	NA	rs2126948
cg21164667	chr5	176318430	-	NA	rs61739890
cg21180793	chr5	58096519	+	NA	rs78686890
cg21226754	chr5	150077189	-	NA	rs78782573
cg21227060	chr5	178195589	+	NA	rs73330667
cg21235415	chr5	72512677	-	NA	rs73764213
cg21330700	chr5	96478573	-	NA	rs6889438
cg21526318	chr5	124487035	+	NA	rs79461136
cg21543103	chr5	6740855	-	NA	rs416689
cg21610927	chr5	14230166	-	NA	rs72744212
cg21633059	chr5	146863675	-	NA	rs75969457
cg21743925	chr5	131604900	-	NA	rs61119904
cg21835622	chr5	146833431	+	NA	rs188447309
cg21874902	chr5	33727007	-	NA	rs4866342
cg21886364	chr5	39398185	-	NA	rs62358421
cg21902325	chr5	77888194	+	NA	rs76846478
cg21979559	chr5	17224135	+	NA	rs75852280
cg22068093	chr5	171284818	+	NA	rs115124440
cg22071943	chr5	1225434	-	NA	rs7704882
cg22073121	chr5	41045396	-	NA	rs76329915
cg22104242	chr5	60138883	-	NA	rs75324963
cg22105162	chr5	135270833	+	NA	rs73789455
cg22129807	chr5	876338	-	NA	rs115628509
cg22131013	chr5	179737792	-	NA	rs6892511
cg22140846	chr5	174159903	+	NA	rs116394148
cg22172143	chr5	1107837	+	NA	rs74490548
cg22175052	chr5	180670884	-	NA	rs1279737
cg22182137	chr5	1390235	+	NA	rs187386232
cg22306009	chr5	180670469	-	NA	rs3909372
cg22461201	chr5	31798797	-	NA	rs17416143
cg22465362	chr5	172123494	-	NA	rs78816978
cg22489785	chr5	115298231	+	NA	rs9326980
cg22502308	chr5	6434966	-	NA	rs74398581
cg22561794	chr5	180335743	+	NA	rs112784813
cg22566142	chr5	96298493	-	NA	rs79128738
cg22572106	chr5	173743438	-	NA	rs924443
cg22660197	chr5	112601405	-	NA	rs28494592
cg22664298	chr5	128795827	-	NA	rs115377852
cg22673500	chr5	171681569	-	NA	rs76977259
cg22777560	chr5	177612982	+	NA	rs13169133
cg22800242	chr5	503022	-	NA	rs6879352
cg22851875	chr5	65888284	-	NA	rs56167783
cg22876446	chr5	877002	-	NA	rs73733920
cg22879174	chr5	141033197	+	NA	rs73794961
cg22917366	chr5	67383930	-	NA	rs6899059
cg22931151	chr5	180581761	+	NA	rs2546424
cg22931822	chr5	109029868	+	NA	rs77409455
cg22933719	chr5	72594564	-	NA	rs76457336
cg22937882	chr5	405774	+	NA	rs115834377
cg22946888	chr5	157166598	-	NA	rs3194515
cg22951524	chr5	434998	-	NA	rs72717421
cg22956431	chr5	34839036	+	NA	rs143603488
cg22984898	chr5	162617091	+	NA	rs60449345
cg22994829	chr5	114547039	-	NA	rs72813817
cg23019589	chr5	10091925	-	NA	rs62362429
cg23023098	chr5	141231970	-	NA	rs75718464
cg23027179	chr5	32811515	-	NA	rs112713254
cg23214435	chr5	157003983	-	NA	rs78740021
cg23220609	chr5	172670065	-	NA	rs112772656
cg23230904	chr5	169390597	-	NA	rs77082129
cg23290100	chr5	122435626	-	NA	rs1008058
cg23296792	chr5	147777756	+	NA	rs78016579
cg23327326	chr5	174904664	-	NA	rs73805546
cg23342323	chr5	71398999	-	NA	rs12522025
cg23343131	chr5	112411033	+	NA	rs114236244
cg23345298	chr5	135192302	-	NA	rs78491194
cg23367341	chr5	171504064	+	NA	rs73319868
cg23381885	chr5	1791473	+	NA	rs112065991
cg23383590	chr5	140717961	-	NA	rs3822359
cg23414262	chr5	129338100	-	NA	rs115163023
cg23436167	chr5	180466563	-	NA	rs4701019
cg23462305	chr5	536783	-	NA	rs772651
cg23479949	chr5	169929560	-	NA	rs73313426
cg23505243	chr5	82760788	-	NA	rs10075889
cg23514537	chr5	176833880	-	NA	rs41309138
cg23517115	chr5	6581849	-	NA	rs489196
cg23576855	chr5	373299	-	NA	rs6869832
cg23620282	chr5	1882900	-	NA	rs6876836
cg23911707	chr5	78365710	+	NA	rs59281454
cg23933731	chr5	179779123	-	NA	rs77831883
cg23943944	chr5	116197864	-	NA	rs2080867
cg23961757	chr5	95122534	-	NA	rs118134006
cg24009806	chr5	63933908	+	NA	rs4700063
cg24015282	chr5	140739260	-	NA	rs4912605
cg24030232	chr5	5252567	+	NA	rs74622677
cg24066641	chr5	179554466	+	NA	rs111871120
cg24114813	chr5	172128837	-	NA	rs59530100
cg24120753	chr5	75472143	-	NA	rs34667328
cg24137123	chr5	178404926	-	NA	rs2132673
cg24166916	chr5	78282669	-	NA	rs163125
cg24177517	chr5	79857871	-	NA	rs77738209
cg24185649	chr5	178291250	-	NA	rs60277514
cg24575485	chr5	7866371	+	NA	rs78227516
cg24577098	chr5	180660340	-	NA	rs2241372
cg24598700	chr5	178945540	-	NA	rs111724422
cg24618748	chr5	107929300	+	NA	rs74963214
cg24676664	chr5	33515546	-	NA	rs111349561
cg24700999	chr5	180541047	+	NA	rs144186696
cg24701157	chr5	159488922	+	NA	rs1065119
cg24752644	chr5	58858686	+	NA	rs151186765
cg24805360	chr5	77930038	+	NA	rs59539667
cg24813562	chr5	37837032	-	NA	rs11749171
cg24844518	chr5	156811669	-	NA	rs4305634
cg24861747	chr5	1228214	-	NA	rs4975625
cg24893378	chr5	59837426	-	NA	rs79435314
cg24911268	chr5	864465	+	NA	rs72708957
cg24915503	chr5	140342795	+	NA	rs185560728
cg24921943	chr5	171847617	-	NA	rs73804834
cg24948372	chr5	33448253	+	NA	rs115142319
cg24956452	chr5	16864447	-	NA	rs17707864
cg24985442	chr5	72837161	-	NA	rs73117963
cg25104584	chr5	75013238	+	NA	rs77279060
cg25105617	chr5	78298157	-	NA	rs42418
cg25116430	chr5	151908977	+	NA	rs79585182
cg25130671	chr5	643654	+	NA	rs75529604
cg25143743	chr5	10725546	-	NA	rs5745213
cg25184502	chr5	176435980	-	NA	rs55747374
cg25226657	chr5	149110983	-	NA	rs3892285
cg25228871	chr5	825285	+	NA	rs2335585
cg25232719	chr5	96131793	-	NA	rs76086084
cg25304439	chr5	172892099	-	NA	rs75118471
cg25311507	chr5	42175438	-	NA	rs78304731
cg25399998	chr5	170217126	-	NA	rs10475961
cg25420101	chr5	76785615	-	NA	rs163025
cg25445671	chr5	2387924	-	NA	rs2062335
cg25505023	chr5	9661569	+	NA	rs74406714
cg25512566	chr5	134789129	+	NA	rs113097492
cg25589803	chr5	112618740	-	NA	rs114702357
cg25631033	chr5	2094363	-	NA	rs6555054
cg25632299	chr5	60733133	+	NA	rs34747618
cg25649160	chr5	132089487	+	NA	rs115072335
cg25655333	chr5	1052828	+	NA	rs117589613
cg25673075	chr5	111963982	-	NA	rs12514228
cg25711278	chr5	537521	+	NA	rs78268905
cg25958261	chr5	294834	+	NA	rs35453449
cg25997988	chr5	54117761	-	NA	rs7733091
cg26011633	chr5	178411667	-	NA	rs77339104
cg26068911	chr5	89967277	+	NA	rs115646215
cg26146888	chr5	159542935	-	NA	rs56820739
cg26154831	chr5	73502614	-	NA	rs77066793
cg26197930	chr5	1222775	+	NA	rs116945635
cg26201434	chr5	153640307	-	NA	rs2443517
cg26219488	chr5	32445482	+	NA	rs4867443
cg26220110	chr5	1075733	+	NA	rs28362494
cg26254050	chr5	25193483	-	NA	rs75175687
cg26270832	chr5	1100544	+	NA	rs114679545
cg26294955	chr5	152502171	-	NA	rs4333366
cg26320890	chr5	390259	+	NA	rs115799373
cg26326382	chr5	176003200	-	NA	rs75638454
cg26335091	chr5	180607370	-	NA	rs73812589
cg26371554	chr5	34586732	-	NA	rs12697333
cg26426470	chr5	169181253	+	NA	rs115252760
cg26440059	chr5	177882205	-	NA	rs72648838
cg26443646	chr5	980739	-	NA	rs137875708
cg26468878	chr5	112501418	-	NA	rs6866411
cg26518932	chr5	169720975	+	NA	rs78758159
cg26521780	chr5	154234363	+	NA	rs74614252
cg26523417	chr5	148292821	-	NA	rs75589270
cg26537272	chr5	1214606	+	NA	rs115974489
cg26650951	chr5	50686147	+	NA	rs73095550
cg26683398	chr5	179220589	-	NA	rs149149685
cg26690407	chr5	5887642	-	NA	rs1174923
cg26699795	chr5	7290253	+	NA	rs10050675
cg26723766	chr5	140738008	+	NA	rs72790009
cg26792821	chr5	113390882	-	NA	rs76858410
cg26841611	chr5	60796520	-	NA	rs73107475
cg26882525	chr5	150677867	-	NA	rs79703316
cg27032760	chr5	143974763	-	NA	rs34964823
cg27041655	chr5	87733473	-	NA	rs76946248
cg27087136	chr5	160061746	+	NA	rs73818112
cg27126508	chr5	177947425	+	NA	rs78826459
cg27141889	chr5	160053412	-	NA	rs59355611
cg27588076	chr5	133804405	-	NA	rs60902878
cg27647613	chr5	54455632	-	NA	rs73118145
cg00035449	chr6	169539646	-	NA	rs13200360
cg00047553	chr6	33090304	-	NA	rs4711317
cg00048705	chr6	170563326	+	NA	rs7770795
cg00052684	chr6	35694245	-	NA	rs76917354
cg00122779	chr6	32033006	-	NA	rs7766862
cg00146233	chr6	168375759	-	NA	rs73036687
cg00149692	chr6	5135794	+	NA	rs9504349
cg00156497	chr6	133663589	+	NA	rs11753937
cg00168015	chr6	12729347	-	NA	rs79324441
cg00188089	chr6	135027966	-	NA	rs1321613
cg00189276	chr6	1410267	+	NA	rs55919213
cg00191957	chr6	43476766	+	NA	rs7746420
cg00197026	chr6	11537105	+	NA	rs74976110
cg00197266	chr6	22567723	-	NA	rs16886472
cg00217868	chr6	4777549	+	NA	rs76149946
cg00234027	chr6	108185175	-	NA	rs72937316
cg00236150	chr6	49467594	-	NA	rs9463489
cg00261900	chr6	44194802	-	NA	rs115781628
cg00275628	chr6	32139638	+	NA	rs118032030
cg00276455	chr6	54904638	+	NA	rs78141277
cg00326788	chr6	32934046	-	NA	rs75167226
cg00328916	chr6	37682596	+	NA	rs58350918
cg00331257	chr6	32371538	+	NA	rs116826930
cg00332305	chr6	155410709	-	NA	rs12207246
cg00337181	chr6	28548673	-	NA	rs146918648
cg00353337	chr6	32531583	+	NA	rs143553568
cg00356815	chr6	30001703	-	NA	rs62388754
cg00366603	chr6	32186049	-	NA	rs3134797
cg00372886	chr6	30126176	-	NA	rs61735038
cg00386460	chr6	32803058	+	NA	rs61736923
cg00390191	chr6	29908976	+	NA	rs74218766
cg00436435	chr6	30119889	+	NA	rs9468692
cg00446470	chr6	34394098	+	NA	rs73744902
cg00507815	chr6	38672050	-	NA	rs59673105
cg00523628	chr6	164137946	-	NA	rs56180715
cg00540941	chr6	32974843	+	NA	rs6913008
cg00550128	chr6	57141735	+	NA	rs113799148
cg00551313	chr6	32521737	+	NA	rs145383688
cg00558297	chr6	30162504	-	NA	rs2517615
cg00570906	chr6	33048809	-	NA	rs17221164
cg00591234	chr6	26046579	+	NA	rs76967524
cg00623498	chr6	540351	-	NA	rs114773150
cg00642752	chr6	26036687	+	NA	rs74453851
cg00664117	chr6	18752614	-	NA	rs9465211
cg00686477	chr6	32036677	-	NA	rs116094055
cg00688756	chr6	30706518	+	NA	rs76617589
cg00689685	chr6	32139812	-	NA	rs9267817
cg00692088	chr6	161622097	+	NA	rs13194878
cg00694353	chr6	142007733	+	NA	rs7768524
cg00696711	chr6	158732396	-	NA	rs9456284
cg00701185	chr6	90058400	+	NA	rs114201561
cg00780426	chr6	27838209	+	NA	rs9348779
cg00870701	chr6	7312713	+	NA	rs75465676
cg00876142	chr6	169247803	-	NA	rs188068971
cg00908824	chr6	33238058	-	NA	rs79966321
cg00920254	chr6	44189984	-	NA	rs184651372
cg00963496	chr6	32154023	-	NA	rs998
cg00978846	chr6	32605043	-	NA	rs9272416
cg00982736	chr6	160766063	+	NA	rs73589231
cg00983705	chr6	16690986	+	NA	rs56142053
cg00995220	chr6	56259582	+	NA	rs6938308
cg00995368	chr6	32627885	+	NA	rs113664950
cg01016122	chr6	31082534	+	NA	rs9295952
cg01035869	chr6	31242584	+	NA	rs12192256
cg01054725	chr6	32023142	+	NA	rs116851612
cg01064373	chr6	31238245	+	NA	rs1131292
cg01101177	chr6	31468599	-	NA	rs58717361
cg01115380	chr6	1552904	-	NA	rs151316520
cg01148092	chr6	40509971	+	NA	rs116285623
cg01157718	chr6	3255870	-	NA	rs11242832
cg01157951	chr6	31540399	-	NA	rs4986978
cg01158657	chr6	52109385	-	NA	rs11465538
cg01164598	chr6	29713615	+	NA	rs9258229
cg01192112	chr6	144009131	-	NA	rs7775755
cg01203766	chr6	31095800	-	NA	rs9263715
cg01206210	chr6	52859766	+	NA	rs4147616
cg01210679	chr6	7888898	+	NA	rs143994913
cg01271049	chr6	150388100	+	NA	rs7767814
cg01278975	chr6	37662649	+	NA	rs55912612
cg01322079	chr6	166756591	-	NA	rs76511468
cg01326018	chr6	57350270	+	NA	rs9349867
cg01330831	chr6	30073259	-	NA	rs2517664
cg01341801	chr6	32489203	-	NA	rs114828939
cg01354090	chr6	35892550	+	NA	rs112045895
cg01356752	chr6	26242929	-	NA	rs16891484
cg01359987	chr6	108281908	-	NA	rs12198018
cg01375124	chr6	73522096	+	NA	rs75379280
cg01388630	chr6	29817024	-	NA	rs28764571
cg01395541	chr6	34524766	-	NA	rs2233631
cg01418807	chr6	107249491	-	NA	rs116396537
cg01479031	chr6	29632349	-	NA	rs2857784
cg01487542	chr6	25138169	-	NA	rs73386288
cg01502466	chr6	29898751	+	NA	rs2517742
cg01509794	chr6	8420893	-	NA	rs115554251
cg01513802	chr6	152498832	-	NA	rs9479235
cg01519225	chr6	29895005	-	NA	rs62390376
cg01521131	chr6	31237664	+	NA	rs9264609
cg01541565	chr6	32606385	+	NA	rs9272514
cg01563888	chr6	49596253	-	NA	rs6915891
cg01591343	chr6	169857450	-	NA	rs1047910
cg01606773	chr6	74414015	+	NA	rs79749674
cg01614601	chr6	82461874	+	NA	rs117660448
cg01620360	chr6	31526545	+	NA	rs45457097
cg01655658	chr6	30227583	+	NA	rs9391807
cg01664300	chr6	15911690	-	NA	rs73370350
cg01710666	chr6	62224316	+	NA	rs415480
cg01801443	chr6	168629778	+	NA	rs62423877
cg01815645	chr6	32548627	+	NA	rs34624872
cg01818016	chr6	29798032	-	NA	rs17179080
cg01836455	chr6	73973719	+	NA	rs7740081
cg01843164	chr6	134273121	+	NA	rs113472999
cg01939381	chr6	169261232	-	NA	rs79100221
cg01949832	chr6	148644988	-	NA	rs34277838
cg01951712	chr6	33081535	+	NA	rs55651046
cg01962826	chr6	34100967	-	NA	rs41267667
cg01966425	chr6	31093913	-	NA	rs55803249
cg01981252	chr6	150286646	+	NA	rs78207606
cg01982166	chr6	31148606	-	NA	rs6937752
cg01991743	chr6	33053608	-	NA	rs11551421
cg02068486	chr6	44420555	+	NA	rs114750438
cg02085097	chr6	169669461	+	NA	rs9505885
cg02105346	chr6	144021172	-	NA	rs11967551
cg02136066	chr6	32363084	-	NA	rs116881236
cg02139796	chr6	111368196	-	NA	rs2229048
cg02150927	chr6	57385844	-	NA	rs5017649
cg02164251	chr6	169850987	-	NA	rs61583048
cg02184540	chr6	30022807	-	NA	rs9261258
cg02230225	chr6	33150897	+	NA	rs115403055
cg02247514	chr6	30520623	+	NA	rs114647077
cg02249713	chr6	6547074	+	NA	rs75764805
cg02284014	chr6	41674099	-	NA	rs78470916
cg02340312	chr6	33238249	-	NA	rs112764150
cg02355653	chr6	29710830	-	NA	rs1610612
cg02376916	chr6	53219672	+	NA	rs9349666
cg02379549	chr6	36887307	-	NA	rs2272276
cg02425558	chr6	114287784	+	NA	rs79732632
cg02448295	chr6	32941126	-	NA	rs12196639
cg02448934	chr6	32367970	-	NA	rs116963671
cg02464487	chr6	149806235	+	NA	rs76631426
cg02478793	chr6	7388469	-	NA	rs3812168
cg02504993	chr6	170703522	-	NA	rs9295401
cg02521389	chr6	202452	+	NA	rs7766035
cg02556146	chr6	139764657	-	NA	rs9495480
cg02567488	chr6	32822565	-	NA	rs59501305
cg02605387	chr6	32062252	+	NA	rs59536155
cg02606200	chr6	163745012	-	NA	rs76055616
cg02634327	chr6	167409842	-	NA	rs431159
cg02662596	chr6	32192510	+	NA	rs115530337
cg02666837	chr6	170578692	-	NA	rs113028775
cg02672146	chr6	32571122	-	NA	rs2647066
cg02685040	chr6	139563884	+	NA	rs61753892
cg02715072	chr6	32058676	+	NA	rs115461385
cg02718200	chr6	31324269	+	NA	rs41545120
cg02721182	chr6	28805254	+	NA	rs115005032
cg02735423	chr6	32489963	-	NA	rs199694873
cg02749948	chr6	32073700	+	NA	rs55740958
cg02753444	chr6	158492604	-	NA	rs13197160
cg02773756	chr6	27799308	+	NA	rs201051214
cg02774073	chr6	29858252	-	NA	rs1611629
cg02795870	chr6	30954872	+	NA	rs1625781
cg02804842	chr6	169273007	+	NA	rs73039372
cg02818451	chr6	30920956	+	NA	rs2240803
cg02836767	chr6	152804809	+	NA	rs80033011
cg02873710	chr6	70225212	-	NA	rs143356622
cg02884661	chr6	31382931	-	NA	rs9266826
cg02886715	chr6	44691838	+	NA	rs116581089
cg02902672	chr6	32635360	+	NA	rs9274583
cg02919168	chr6	35265534	-	NA	rs45482297
cg02920196	chr6	32605283	-	NA	rs12722039
cg02956194	chr6	153455993	-	NA	rs672341
cg02973270	chr6	32146548	-	NA	rs139977264
cg02991699	chr6	29645937	-	NA	rs3129062
cg02997295	chr6	169642301	+	NA	rs62435218
cg03019812	chr6	29944670	+	NA	rs2246069
cg03035495	chr6	107236242	-	NA	rs73761745
cg03036047	chr6	32362744	-	NA	rs28362678
cg03036702	chr6	41528198	-	NA	rs4714482
cg03039315	chr6	118973136	+	NA	rs6913012
cg03052004	chr6	11702389	+	NA	rs72653727
cg03071582	chr6	164392967	-	NA	rs735859
cg03073786	chr6	10878345	+	NA	rs74886429
cg03100814	chr6	32367672	-	NA	rs117579701
cg03106914	chr6	28963322	-	NA	rs9295783
cg03115532	chr6	28185726	+	NA	rs1233664
cg03126739	chr6	150211725	+	NA	rs9397060
cg03144708	chr6	32042200	-	NA	rs117189703
cg03184194	chr6	10491939	+	NA	rs149351430
cg03187614	chr6	30127322	-	NA	rs9261535
cg03190513	chr6	11382675	-	NA	rs114395210
cg03216697	chr6	31239295	-	NA	rs9264666
cg03217316	chr6	138876257	-	NA	rs79883542
cg03226054	chr6	30907401	-	NA	rs75205812
cg03231275	chr6	32370520	+	NA	rs115237266
cg03246690	chr6	28888057	+	NA	rs114472201
cg03281929	chr6	22920242	-	NA	rs148492563
cg03312406	chr6	29819602	-	NA	rs114088589
cg03317682	chr6	32086091	-	NA	rs204889
cg03339321	chr6	30080642	-	NA	rs17187917
cg03344051	chr6	32635948	+	NA	rs2647025
cg03349397	chr6	6588693	-	NA	rs2233118
cg03392100	chr6	31731881	+	NA	rs6905572
cg03398989	chr6	47065652	+	NA	rs9395225
cg03399963	chr6	150359383	-	NA	rs145359988
cg03403996	chr6	30074162	-	NA	rs2517600
cg03469766	chr6	84153455	-	NA	rs113266481
cg03493087	chr6	32036356	-	NA	rs3749962
cg03495632	chr6	29797211	+	NA	rs41562616
cg03513066	chr6	32586134	-	NA	rs28383271
cg03538169	chr6	150260156	-	NA	rs6930105
cg03555685	chr6	44641249	+	NA	rs76245431
cg03563090	chr6	30684878	+	NA	rs9468813
cg03564497	chr6	167595418	-	NA	rs200611837
cg03570263	chr6	30040291	+	NA	rs10947050
cg03570577	chr6	29765324	-	NA	rs1134664
cg03597063	chr6	3193865	+	NA	rs73718985
cg03598801	chr6	32292992	-	NA	rs9501179
cg03609216	chr6	30131526	-	NA	rs11961941
cg03626892	chr6	166352137	+	NA	rs77897144
cg03672203	chr6	170921759	+	NA	rs34211382
cg03693925	chr6	31475055	+	NA	rs41273040
cg03701045	chr6	30955142	+	NA	rs41288705
cg03708092	chr6	160886239	-	NA	rs78393177
cg03709428	chr6	31275741	+	NA	rs28600230
cg03730314	chr6	170497892	+	NA	rs73240907
cg03794491	chr6	32783387	+	NA	rs60601161
cg03809898	chr6	100442553	-	NA	rs9969034
cg03819671	chr6	32014003	+	NA	rs115065067
cg03873264	chr6	168418371	-	NA	rs57584792
cg03874231	chr6	39158171	+	NA	rs2815096
cg03876548	chr6	29893605	-	NA	rs116500576
cg03877273	chr6	169726407	+	NA	rs73246350
cg03893901	chr6	106498597	-	NA	rs76447339
cg03899694	chr6	167188753	+	NA	rs55691444
cg03901549	chr6	31506774	+	NA	rs71563350
cg03905442	chr6	29625226	-	NA	rs77683053
cg03930097	chr6	32408596	+	NA	rs3129877
cg03967327	chr6	24494462	+	NA	rs16889393
cg03979258	chr6	158400613	+	NA	rs147954188
cg04026937	chr6	32549361	-	NA	rs199704140
cg04027045	chr6	11632539	-	NA	rs58772592
cg04049284	chr6	32185818	-	NA	rs61729683
cg04049719	chr6	33039804	+	NA	rs9277342
cg04054096	chr6	24206886	+	NA	rs73391986
cg04054303	chr6	32606445	+	NA	rs9272518
cg04080091	chr6	29980240	-	NA	rs11753960
cg04096477	chr6	32151882	-	NA	rs115111668
cg04116093	chr6	170860359	+	NA	rs60396310
cg04126584	chr6	29920309	-	NA	rs9260487
cg04132418	chr6	131148736	-	NA	rs1044303
cg04145681	chr6	30899162	-	NA	rs2532925
cg04205041	chr6	159070994	-	NA	rs12525486
cg04219001	chr6	30696003	+	NA	rs41270529
cg04263307	chr6	167765110	-	NA	rs78182077
cg04295202	chr6	30040705	-	NA	rs2074481
cg04305062	chr6	39399200	-	NA	rs116664252
cg04305673	chr6	379581	-	NA	rs143185748
cg04348707	chr6	32784097	-	NA	rs9404998
cg04355227	chr6	137113247	+	NA	rs114489274
cg04387592	chr6	42132426	+	NA	rs116375302
cg04390683	chr6	30900149	-	NA	rs3095151
cg04408379	chr6	74363837	-	NA	rs62440489
cg04422742	chr6	32527793	-	NA	rs28646006
cg04456662	chr6	30115407	+	NA	rs111341450
cg04462132	chr6	161860635	-	NA	rs12111180
cg04489104	chr6	31832313	-	NA	rs73402188
cg04493778	chr6	32713018	-	NA	rs17213281
cg04502706	chr6	33872837	-	NA	rs72887194
cg04503482	chr6	151815863	-	NA	rs2859823
cg04523712	chr6	170591153	+	NA	rs1569840
cg04559908	chr6	30920123	-	NA	rs3132580
cg04565490	chr6	29570607	+	NA	rs56306727
cg04586502	chr6	33264356	+	NA	rs114290130
cg04590841	chr6	169624722	-	NA	rs12174547
cg04601775	chr6	32557478	+	NA	rs9270302
cg04605607	chr6	74229257	-	NA	rs2073466
cg04627110	chr6	29635507	-	NA	rs1318631
cg04688450	chr6	32526366	+	NA	rs28559730
cg04704449	chr6	33738291	+	NA	rs147369437
cg04738028	chr6	15509388	-	NA	rs146001204
cg04742143	chr6	32186115	+	NA	rs117558297
cg04754776	chr6	30031455	+	NA	rs56270681
cg04767500	chr6	38682956	-	NA	rs78563740
cg04777551	chr6	32628953	-	NA	rs9273556
cg04783450	chr6	42068088	-	NA	rs80039571
cg04793911	chr6	32636189	+	NA	rs9274645
cg04799859	chr6	168448722	-	NA	rs9295037
cg04804643	chr6	29932864	+	NA	rs9357088
cg04845615	chr6	37667555	+	NA	rs9470672
cg04858090	chr6	170058439	+	NA	rs41265381
cg04868554	chr6	31475512	+	NA	rs115231984
cg04922606	chr6	170703742	+	NA	rs9295404
cg04939878	chr6	43658704	-	NA	rs115271856
cg04967737	chr6	168975424	+	NA	rs55908848
cg04968253	chr6	145240928	+	NA	rs77177499
cg04970287	chr6	32362638	-	NA	rs41535850
cg05027125	chr6	25961768	-	NA	rs116413121
cg05033185	chr6	125303034	+	NA	rs6912698
cg05058706	chr6	17745633	-	NA	rs12214140
cg05074385	chr6	30137208	-	NA	rs929157
cg05100017	chr6	34102222	-	NA	rs3756927
cg05111645	chr6	29427519	-	NA	rs2523439
cg05123933	chr6	139017779	-	NA	rs4348337
cg05139028	chr6	31323261	-	NA	rs77665001
cg05168280	chr6	32802138	-	NA	rs78738489
cg05219421	chr6	29691003	-	NA	rs56044823
cg05227616	chr6	31096102	-	NA	rs117680479
cg05260346	chr6	158013621	-	NA	rs144935793
cg05261272	chr6	137494924	+	NA	rs28385756
cg05265771	chr6	91153758	+	NA	rs77426614
cg05310694	chr6	166233064	-	NA	rs116938293
cg05321829	chr6	137321321	-	NA	rs75523202
cg05368547	chr6	29712877	-	NA	rs116444931
cg05370853	chr6	32606634	-	NA	rs9272531
cg05372765	chr6	13470414	-	NA	rs6938119
cg05390685	chr6	168765998	-	NA	rs58102219
cg05403346	chr6	27217857	-	NA	rs73740276
cg05412957	chr6	25701717	-	NA	rs11794
cg05419622	chr6	6001380	-	NA	rs582186
cg05464291	chr6	82575534	-	NA	rs78149988
cg05509228	chr6	168918703	-	NA	rs2144746
cg05509820	chr6	125687774	-	NA	rs73585917
cg05546241	chr6	29921779	-	NA	rs9260557
cg05554718	chr6	26235699	+	NA	rs75156165
cg05555633	chr6	28483691	+	NA	rs116523144
cg05596841	chr6	32037800	+	NA	rs115085395
cg05600758	chr6	32939783	-	NA	rs116880340
cg05622687	chr6	913404	+	NA	rs116299106
cg05677520	chr6	161122856	-	NA	rs4252056
cg05691806	chr6	166908677	-	NA	rs76789555
cg05701415	chr6	15507560	-	NA	rs77409453
cg05738749	chr6	29911004	-	NA	rs41547618
cg05748666	chr6	109169444	-	NA	rs11754990
cg05751055	chr6	33036504	+	NA	rs1042434
cg05778025	chr6	132931926	+	NA	rs7748903
cg05812671	chr6	14865639	-	NA	rs114445420
cg05828971	chr6	166707834	+	NA	rs73788214
cg05907976	chr6	29760028	+	NA	rs45479291
cg05955352	chr6	170754673	+	NA	rs117106221
cg05978864	chr6	30105174	-	NA	rs139363411
cg05988603	chr6	30002859	-	NA	rs166326
cg05989089	chr6	27224587	+	NA	rs61740410
cg06021704	chr6	168132025	-	NA	rs147953688
cg06032337	chr6	29648468	+	NA	rs3129057
cg06036836	chr6	29694860	-	NA	rs57486551
cg06084579	chr6	27706179	-	NA	rs9468213
cg06097213	chr6	29717651	-	NA	rs111602604
cg06119449	chr6	119762034	-	NA	rs142780307
cg06186457	chr6	4504273	-	NA	rs78175330
cg06199753	chr6	33333563	-	NA	rs9278021
cg06204447	chr6	32546665	+	NA	rs1064713
cg06210548	chr6	55763658	-	NA	rs56298933
cg06217303	chr6	31560670	+	NA	rs11575837
cg06250886	chr6	2375851	-	NA	rs117717557
cg06271046	chr6	30782234	-	NA	rs2394412
cg06281714	chr6	32415210	-	NA	rs28895028
cg06293782	chr6	32713188	-	NA	rs2213565
cg06296184	chr6	33096133	-	NA	rs3117009
cg06302311	chr6	30657042	+	NA	rs60120766
cg06314883	chr6	5404958	+	NA	rs7759327
cg06330797	chr6	167195910	-	NA	rs7357046
cg06422189	chr6	31322766	+	NA	rs3819284
cg06426612	chr6	65230924	+	NA	rs78747625
cg06429439	chr6	21971325	-	NA	rs9295530
cg06433283	chr6	169129577	-	NA	rs78693146
cg06440160	chr6	44222046	+	NA	rs3187
cg06458771	chr6	29663039	-	NA	rs3129092
cg06484169	chr6	33052354	+	NA	rs9277441
cg06499368	chr6	6725372	+	NA	rs113172456
cg06503981	chr6	29860039	+	NA	rs112242815
cg06513958	chr6	32365491	-	NA	rs117510940
cg06546787	chr6	50017475	-	NA	rs75805642
cg06624143	chr6	2864108	+	NA	rs72842118
cg06657028	chr6	30080495	-	NA	rs2844793
cg06694119	chr6	114385144	+	NA	rs12524002
cg06699489	chr6	158690902	+	NA	rs6940600
cg06702850	chr6	166876890	+	NA	rs75706773
cg06736674	chr6	166511853	+	NA	rs73260368
cg06738063	chr6	168363958	-	NA	rs9346634
cg06770790	chr6	43200203	+	NA	rs77321231
cg06773563	chr6	107017926	-	NA	rs1057433
cg06792428	chr6	31087240	-	NA	rs3095323
cg06805615	chr6	30955716	+	NA	rs45565239
cg06807168	chr6	30900234	+	NA	rs2286654
cg06827361	chr6	36651889	-	NA	rs4986868
cg06827883	chr6	149367279	-	NA	rs28418549
cg06833981	chr6	31597708	+	NA	rs2736163
cg06852392	chr6	119256466	-	NA	rs143248626
cg06852544	chr6	29851755	+	NA	rs1611585
cg06858835	chr6	147056512	+	NA	rs116707731
cg06882829	chr6	170396223	-	NA	rs73244941
cg06884718	chr6	32191821	+	NA	rs8192564
cg06937619	chr6	31104593	+	NA	rs28732100
cg06952379	chr6	170483501	-	NA	rs28422510
cg06960457	chr6	1625535	-	NA	rs55885695
cg06975018	chr6	131894358	+	NA	rs17788484
cg07010582	chr6	32046308	-	NA	rs117594623
cg07065666	chr6	167034653	-	NA	rs115694049
cg07124919	chr6	15149029	-	NA	rs73724751
cg07139794	chr6	33449735	-	NA	rs9461859
cg07148697	chr6	31323253	-	NA	rs61759952
cg07174917	chr6	30690542	-	NA	rs25525
cg07206001	chr6	150263118	+	NA	rs17079083
cg07214724	chr6	31924879	+	NA	rs403569
cg07223344	chr6	168562096	+	NA	rs115747007
cg07237769	chr6	32065023	-	NA	rs41270461
cg07266703	chr6	75792730	-	NA	rs112615048
cg07341137	chr6	33129778	+	NA	rs55928678
cg07354539	chr6	32859136	-	NA	rs7761882
cg07365741	chr6	170478434	-	NA	rs1021541
cg07383496	chr6	75927964	-	NA	rs114031375
cg07389699	chr6	32728786	-	NA	rs2006165
cg07404352	chr6	32795705	+	NA	rs55781756
cg07414487	chr6	31107186	-	NA	rs1265093
cg07467861	chr6	30693163	+	NA	rs73727466
cg07480955	chr6	31038593	+	NA	rs2523896
cg07482223	chr6	30899233	+	NA	rs4713402
cg07497663	chr6	30076659	-	NA	rs9261418
cg07502454	chr6	116577801	-	NA	rs80053030
cg07507446	chr6	29928362	-	NA	rs112520984
cg07525313	chr6	116262856	-	NA	rs2105171
cg07535133	chr6	32363892	+	NA	rs28362679
cg07564979	chr6	32451079	+	NA	rs6926983
cg07584860	chr6	29854799	+	NA	rs114418605
cg07586863	chr6	152640109	-	NA	rs2306914
cg07593801	chr6	8029270	-	NA	rs74806240
cg07650681	chr6	43885007	-	NA	rs4711756
cg07664323	chr6	30957049	+	NA	rs112483846
cg07725064	chr6	112192166	-	NA	rs62413756
cg07732331	chr6	132945530	-	NA	rs114717943
cg07743548	chr6	169043060	-	NA	rs7744834
cg07791065	chr6	113786051	-	NA	rs58045871
cg07845352	chr6	118260820	+	NA	rs76497551
cg07883262	chr6	31820754	-	NA	rs12193582
cg07883662	chr6	35765176	-	NA	rs3748048
cg07895329	chr6	154821545	-	NA	rs56387333
cg07930587	chr6	32823566	-	NA	rs991760
cg07969781	chr6	33282628	+	NA	rs1061783
cg07981266	chr6	30720311	+	NA	rs28780111
cg08011863	chr6	74061381	-	NA	rs10452566
cg08019449	chr6	32632800	+	NA	rs3204373
cg08072458	chr6	29944931	+	NA	rs9260859
cg08076115	chr6	30116341	-	NA	rs1573297
cg08110441	chr6	170575662	-	NA	rs7769301
cg08160477	chr6	31498203	+	NA	rs10819
cg08188698	chr6	32085278	+	NA	rs28732175
cg08198851	chr6	7847437	-	NA	rs267194
cg08202678	chr6	43738977	+	NA	rs25648
cg08231637	chr6	32556475	-	NA	rs35977326
cg08265274	chr6	32490444	+	NA	rs145638935
cg08266474	chr6	84904847	-	NA	rs768427
cg08269402	chr6	32549631	+	NA	rs72500538
cg08287248	chr6	4724822	-	NA	rs73717716
cg08308214	chr6	4133029	-	NA	rs656694
cg08331398	chr6	32808918	-	NA	rs55745125
cg08342837	chr6	170492359	-	NA	rs74679836
cg08352886	chr6	693326	-	NA	rs114077553
cg08373989	chr6	31780239	+	NA	rs115333512
cg08376209	chr6	112096760	+	NA	rs62413686
cg08412936	chr6	31097051	-	NA	rs9501055
cg08460078	chr6	29829406	+	NA	rs1611714
cg08502652	chr6	168592971	-	NA	rs116969308
cg08506353	chr6	33096312	+	NA	rs28361076
cg08550748	chr6	66999374	+	NA	rs112589797
cg08571475	chr6	11494909	+	NA	rs73721745
cg08580796	chr6	79943404	-	NA	rs113953343
cg08635376	chr6	33094112	+	NA	rs17221401
cg08637389	chr6	34204304	+	NA	rs114677490
cg08665093	chr6	32948030	+	NA	rs115403773
cg08708750	chr6	29794008	-	NA	rs142134285
cg08726004	chr6	32363255	-	NA	rs117835212
cg08761308	chr6	170540095	-	NA	rs72503866
cg08764881	chr6	32947246	-	NA	rs80344944
cg08808205	chr6	34430625	-	NA	rs73405666
cg08877853	chr6	97247547	+	NA	rs35358396
cg08882389	chr6	32410690	+	NA	rs3129887
cg08943499	chr6	170916107	-	NA	rs12209206
cg08948338	chr6	32936102	+	NA	rs72865867
cg08949668	chr6	33167969	+	NA	rs148140531
cg08964730	chr6	32634009	-	NA	rs3830058
cg08996597	chr6	130747460	-	NA	rs9492587
cg09018722	chr6	168104950	+	NA	rs139282269
cg09028985	chr6	30293584	-	NA	rs17188484
cg09052185	chr6	32610735	+	NA	rs9272865
cg09075484	chr6	56727416	+	NA	rs76186090
cg09086151	chr6	32550067	+	NA	rs9269833
cg09124453	chr6	30074197	+	NA	rs7767857
cg09133003	chr6	169243468	-	NA	rs60356973
cg09140029	chr6	1410215	+	NA	rs72650637
cg09186268	chr6	32097982	-	NA	rs9391734
cg09190656	chr6	32363212	-	NA	rs117722422
cg09199225	chr6	32149260	+	NA	rs2071288
cg09219575	chr6	47890537	-	NA	rs73739013
cg09247979	chr6	128530306	-	NA	rs1012049
cg09287933	chr6	33384473	-	NA	rs41267649
cg09312897	chr6	32632000	-	NA	rs9274305
cg09375065	chr6	30772293	+	NA	rs118098373
cg09377088	chr6	108910284	+	NA	rs75544369
cg09378284	chr6	28483411	-	NA	rs6920813
cg09382842	chr6	31237405	-	NA	rs9264602
cg09392911	chr6	101306732	-	NA	rs41289345
cg09404446	chr6	33362576	+	NA	rs114743091
cg09411910	chr6	32607224	-	NA	rs9272569
cg09470907	chr6	29893168	+	NA	rs9259813
cg09483329	chr6	426770	-	NA	rs114289142
cg09510698	chr6	33092130	-	NA	rs9277731
cg09531389	chr6	68849256	-	NA	rs34059428
cg09535768	chr6	33052802	+	NA	rs1042212
cg09566533	chr6	32802009	+	NA	rs62397687
cg09611852	chr6	5241236	+	NA	rs36010137
cg09621695	chr6	150250767	-	NA	rs116153282
cg09646336	chr6	32339511	-	NA	rs2076535
cg09663314	chr6	32525979	-	NA	rs180899620
cg09672545	chr6	158365045	+	NA	rs6912748
cg09723088	chr6	29691140	+	NA	rs2072896
cg09737870	chr6	33036717	+	NA	rs35947638
cg09741902	chr6	94347025	-	NA	rs111752660
cg09767312	chr6	34724741	+	NA	rs73415781
cg09847490	chr6	130683019	-	NA	rs149355
cg09863413	chr6	4610575	-	NA	rs80235378
cg09900440	chr6	33033312	-	NA	rs66951571
cg09966920	chr6	55921912	-	NA	rs76291943
cg09972836	chr6	70817196	-	NA	rs60319887
cg09987517	chr6	33249087	+	NA	rs113597172
cg10006838	chr6	21589403	-	NA	rs79284048
cg10018004	chr6	29911261	-	NA	rs3129018
cg10071442	chr6	31860832	+	NA	rs115699278
cg10095777	chr6	31734292	-	NA	rs28400001
cg10123514	chr6	32904061	+	NA	rs80263925
cg10130155	chr6	28833480	-	NA	rs111271350
cg10135747	chr6	32363186	+	NA	rs117381344
cg10148451	chr6	10671666	+	NA	rs41271785
cg10158182	chr6	32188822	-	NA	rs8192585
cg10174063	chr6	29645038	+	NA	rs2535238
cg10185767	chr6	169196473	-	NA	rs10945306
cg10209068	chr6	106298492	+	NA	rs7765790
cg10217052	chr6	32607174	+	NA	rs9272566
cg10222549	chr6	32610794	-	NA	rs1130126
cg10231028	chr6	33214712	+	NA	rs60170976
cg10241288	chr6	91297080	+	NA	rs282071
cg10277195	chr6	30684931	-	NA	rs73422050
cg10297701	chr6	32972902	+	NA	rs35776718
cg10310917	chr6	29815787	-	NA	rs6922901
cg10385522	chr6	32558175	+	NA	rs28357082
cg10420223	chr6	29526561	-	NA	rs413670
cg10452588	chr6	32546743	+	NA	rs1064707
cg10459017	chr6	36737623	-	NA	rs144295500
cg10471638	chr6	33903528	-	NA	rs6939337
cg10477653	chr6	31941629	+	NA	rs116420479
cg10479493	chr6	33772694	-	NA	rs74424158
cg10482512	chr6	167524238	-	NA	rs2021033
cg10484316	chr6	139633854	+	NA	rs149326085
cg10494848	chr6	57127617	-	NA	rs76578132
cg10528537	chr6	32309323	-	NA	rs2143466
cg10550816	chr6	32818452	+	NA	rs56016827
cg10619365	chr6	29442830	-	NA	rs2523444
cg10680978	chr6	449044	-	NA	rs78133484
cg10721706	chr6	52317928	-	NA	rs115701608
cg10739386	chr6	72926139	-	NA	rs79782672
cg10758676	chr6	158010406	+	NA	rs143842314
cg10780313	chr6	33501379	+	NA	rs115150082
cg10807309	chr6	31761062	-	NA	rs9469054
cg10840144	chr6	145472100	-	NA	rs74551017
cg10846853	chr6	32632859	-	NA	rs74186130
cg10863737	chr6	41383225	+	NA	rs10947970
cg10926554	chr6	111888540	-	NA	rs34659678
cg10985055	chr6	30174131	+	NA	rs9391802
cg10989981	chr6	32629920	+	NA	rs41544112
cg10991855	chr6	109450463	-	NA	rs117426315
cg10995422	chr6	32522872	+	NA	rs34041546
cg10995964	chr6	32948461	+	NA	rs3918140
cg11015678	chr6	31510903	-	NA	rs73728944
cg11036359	chr6	29759078	+	NA	rs1610642
cg11039913	chr6	31024501	+	NA	rs111667051
cg11040238	chr6	31143798	-	NA	rs885702
cg11074353	chr6	153066907	-	NA	rs2756117
cg11082635	chr6	166856074	-	NA	rs6915132
cg11086883	chr6	29908891	+	NA	rs79761237
cg11091004	chr6	29716804	+	NA	rs114419664
cg11100081	chr6	30079307	+	NA	rs2249099
cg11100450	chr6	513211	-	NA	rs78091286
cg11121709	chr6	167584900	-	NA	rs2989530
cg11138837	chr6	31238267	+	NA	rs41561715
cg11174173	chr6	35403738	+	NA	rs139838941
cg11181583	chr6	170572789	-	NA	rs117124654
cg11190728	chr6	31709813	-	NA	rs28745894
cg11258132	chr6	170556468	+	NA	rs59858030
cg11268327	chr6	31380198	+	NA	rs61738275
cg11290949	chr6	55778951	-	NA	rs9464303
cg11305335	chr6	28803331	-	NA	rs73407231
cg11318895	chr6	30301535	-	NA	rs144306070
cg11334097	chr6	32362407	-	NA	rs41407045
cg11386709	chr6	131278559	-	NA	rs56091933
cg11391305	chr6	32731438	-	NA	rs1573648
cg11400162	chr6	170455498	-	NA	rs3012370
cg11401394	chr6	7883385	-	NA	rs9502656
cg11403261	chr6	32515069	-	NA	rs141867453
cg11463280	chr6	29943268	-	NA	rs1128306
cg11464873	chr6	132164946	-	NA	rs73539605
cg11478766	chr6	32305990	+	NA	rs79941607
cg11508013	chr6	84800491	+	NA	rs8348
cg11516226	chr6	30001949	-	NA	rs9261191
cg11532852	chr6	33894573	+	NA	rs79689012
cg11587950	chr6	3136887	+	NA	rs77799358
cg11615102	chr6	30113877	+	NA	rs73426382
cg11616547	chr6	28782301	+	NA	rs55981324
cg11645539	chr6	110732115	-	NA	rs9398235
cg11732226	chr6	20320376	-	NA	rs76227801
cg11752699	chr6	32526669	+	NA	rs34195497
cg11758647	chr6	47624115	-	NA	rs1485782
cg11772013	chr6	34512253	+	NA	rs2233636
cg11772020	chr6	43806470	+	NA	rs79479645
cg11774057	chr6	31082196	-	NA	rs3130979
cg11783520	chr6	116248269	-	NA	rs117932452
cg11784298	chr6	32610971	-	NA	rs1130158
cg11807238	chr6	32814942	+	NA	rs1057149
cg11837136	chr6	29579253	+	NA	rs117993320
cg11850659	chr6	164254856	-	NA	rs114362499
cg11857238	chr6	30122593	-	NA	rs114670614
cg11867651	chr6	31237722	-	NA	rs9264610
cg11881038	chr6	154408701	-	NA	rs9322446
cg11884832	chr6	167631788	-	NA	rs28736751
cg11888470	chr6	32526021	-	NA	rs187792322
cg11960243	chr6	33143135	-	NA	rs2855426
cg11971121	chr6	42121902	-	NA	rs55666002
cg12015991	chr6	32490043	+	NA	rs146983148
cg12035144	chr6	29718093	-	NA	rs733839
cg12045237	chr6	41169171	-	NA	rs145142320
cg12049695	chr6	143968714	+	NA	rs72990807
cg12104547	chr6	15328030	-	NA	rs75082549
cg12121080	chr6	32800427	+	NA	rs111303994
cg12174175	chr6	53693227	-	NA	rs79377727
cg12186203	chr6	3694588	+	NA	rs76802266
cg12215675	chr6	167738594	+	NA	rs41266329
cg12227626	chr6	151196753	-	NA	rs13194204
cg12228461	chr6	33143721	-	NA	rs139380712
cg12258492	chr6	30114802	-	NA	rs113062744
cg12259379	chr6	31496949	+	NA	rs78957773
cg12284268	chr6	168766243	-	NA	rs9456077
cg12321669	chr6	31240814	+	NA	rs34622008
cg12376369	chr6	168972517	-	NA	rs62422467
cg12385981	chr6	29821320	+	NA	rs9258632
cg12400041	chr6	56709328	+	NA	rs113607821
cg12445586	chr6	52774462	-	NA	rs41273860
cg12460075	chr6	109330005	+	NA	rs35079319
cg12471156	chr6	155054259	-	NA	rs73581023
cg12474013	chr6	33095865	+	NA	rs28361072
cg12476487	chr6	145047472	-	NA	rs76044253
cg12496694	chr6	32036822	-	NA	rs115612382
cg12539124	chr6	21948636	+	NA	rs78648204
cg12574416	chr6	55540484	-	NA	rs78997521
cg12577469	chr6	152656028	+	NA	rs35337997
cg12602923	chr6	31654533	-	NA	rs79515906
cg12669314	chr6	33253607	+	NA	rs3130256
cg12715811	chr6	32609130	+	NA	rs1129753
cg12736254	chr6	32557419	+	NA	rs201278923
cg12798859	chr6	30285979	-	NA	rs61619108
cg12865025	chr6	33042551	+	NA	rs9296073
cg12894371	chr6	109812795	+	NA	rs41439948
cg12918357	chr6	147321781	+	NA	rs73584180
cg12989473	chr6	32286943	-	NA	rs9501176
cg12993838	chr6	163608472	-	NA	rs79256111
cg12999291	chr6	31123569	+	NA	rs9263783
cg13009361	chr6	31997067	+	NA	rs112683215
cg13009819	chr6	32609094	+	NA	rs1129737
cg13060500	chr6	31081323	-	NA	rs9501051
cg13105244	chr6	116768440	-	NA	rs73767773
cg13120424	chr6	30699383	-	NA	rs3909184
cg13122498	chr6	38445981	+	NA	rs62397056
cg13139838	chr6	31382197	-	NA	rs144821315
cg13142750	chr6	31976548	+	NA	rs28573154
cg13205771	chr6	33376588	-	NA	rs57991968
cg13220290	chr6	166205748	-	NA	rs117836355
cg13246802	chr6	32315253	-	NA	rs78461719
cg13249850	chr6	32634508	+	NA	rs9274528
cg13254416	chr6	57087425	+	NA	rs78271377
cg13278922	chr6	52858837	+	NA	rs45504201
cg13284238	chr6	168766543	-	NA	rs73036401
cg13285319	chr6	35265417	+	NA	rs4711414
cg13301590	chr6	96839196	-	NA	rs73760914
cg13305823	chr6	29454557	+	NA	rs114684783
cg13318793	chr6	32491826	+	NA	rs114291379
cg13354679	chr6	133713169	-	NA	rs17062424
cg13367563	chr6	28689003	+	NA	rs73391152
cg13369622	chr6	35186288	+	NA	rs57229653
cg13375758	chr6	31165506	-	NA	rs143543919
cg13378486	chr6	32115221	+	NA	rs28732178
cg13432267	chr6	34501193	+	NA	rs73746680
cg13434772	chr6	30173342	-	NA	rs117405699
cg13500852	chr6	15505460	-	NA	rs115019395
cg13528479	chr6	36462140	-	NA	rs62402194
cg13531800	chr6	166161940	-	NA	rs2934850
cg13561028	chr6	30899649	-	NA	rs3095152
cg13582692	chr6	30022577	-	NA	rs259949
cg13592721	chr6	27107393	+	NA	rs61742445
cg13600364	chr6	362095	+	NA	rs111326975
cg13604933	chr6	40145993	-	NA	rs940362
cg13703714	chr6	33159593	+	NA	rs115535538
cg13739333	chr6	32495746	-	NA	rs146711239
cg13775524	chr6	167809825	+	NA	rs6921128
cg13838276	chr6	118158769	-	NA	rs9374685
cg13857217	chr6	30045936	+	NA	rs111329922
cg13864354	chr6	136206116	+	NA	rs115901663
cg13885788	chr6	52454298	-	NA	rs6901147
cg13966843	chr6	32336160	-	NA	rs3129933
cg13979407	chr6	32366096	-	NA	rs116307898
cg13992444	chr6	149368110	-	NA	rs1934220
cg14011987	chr6	32066446	-	NA	rs1265888
cg14026451	chr6	32007625	-	NA	rs6459
cg14044669	chr6	32312351	-	NA	rs7383143
cg14047561	chr6	31439497	-	NA	rs9267139
cg14058863	chr6	37615368	+	NA	rs148256773
cg14098470	chr6	29573253	-	NA	rs2076482
cg14114322	chr6	7269249	-	NA	rs77826820
cg14122723	chr6	95220995	+	NA	rs116919577
cg14181879	chr6	163569475	-	NA	rs114532001
cg14186264	chr6	127898305	-	NA	rs9388590
cg14190889	chr6	29854174	+	NA	rs115416167
cg14241129	chr6	32367729	+	NA	rs116999528
cg14241738	chr6	153304588	-	NA	rs2073262
cg14282280	chr6	42540883	+	NA	rs73436648
cg14302130	chr6	33032830	-	NA	rs1042920
cg14310877	chr6	32574199	+	NA	rs9270991
cg14353184	chr6	32584893	+	NA	rs508318
cg14366007	chr6	170729405	+	NA	rs9460153
cg14373797	chr6	33053576	-	NA	rs9276
cg14389539	chr6	30014457	-	NA	rs9261226
cg14393923	chr6	1917931	-	NA	rs115241665
cg14425114	chr6	30926197	-	NA	rs117919315
cg14440272	chr6	141301409	-	NA	rs111668160
cg14457875	chr6	30955052	+	NA	rs201568321
cg14468953	chr6	170398865	-	NA	rs78644180
cg14483209	chr6	160221261	-	NA	rs115832766
cg14494781	chr6	2615341	-	NA	rs6927985
cg14529406	chr6	163746113	+	NA	rs80089816
cg14573803	chr6	33144993	+	NA	rs2229786
cg14584177	chr6	29395103	-	NA	rs16894899
cg14612870	chr6	165714794	+	NA	rs141344108
cg14628195	chr6	166924396	+	NA	rs28402141
cg14642291	chr6	31514402	-	NA	rs45539531
cg14644387	chr6	33173137	-	NA	rs137920002
cg14686042	chr6	8776747	+	NA	rs73398146
cg14691985	chr6	170024352	-	NA	rs75729216
cg14744161	chr6	116601284	+	NA	rs9400898
cg14782119	chr6	3694340	-	NA	rs9503706
cg14782559	chr6	33131893	+	NA	rs9405002
cg14799809	chr6	32608095	-	NA	rs9272629
cg14995181	chr6	30308706	-	NA	rs116364492
cg15011943	chr6	32493917	-	NA	rs184162868
cg15014361	chr6	32609212	+	NA	rs3207983
cg15021914	chr6	41041751	-	NA	rs4140579
cg15027633	chr6	14771388	+	NA	rs72826822
cg15029183	chr6	143586006	-	NA	rs892713
cg15031384	chr6	97247867	-	NA	rs392242
cg15040616	chr6	46801218	+	NA	rs62622418
cg15042082	chr6	14524587	-	NA	rs9396501
cg15072612	chr6	32862352	+	NA	rs190630319
cg15079551	chr6	33719383	-	NA	rs13206228
cg15081825	chr6	119105122	+	NA	rs58327290
cg15105476	chr6	1335849	+	NA	rs74564934
cg15108334	chr6	133137167	+	NA	rs3778666
cg15142346	chr6	161511743	-	NA	rs34078202
cg15150193	chr6	351663	-	NA	rs9503352
cg15164826	chr6	31666606	-	NA	rs9267540
cg15183651	chr6	168562367	-	NA	rs78176420
cg15201399	chr6	28873014	-	NA	rs115267319
cg15206171	chr6	33358040	+	NA	rs77297979
cg15210854	chr6	69926775	+	NA	rs113935506
cg15214379	chr6	5135184	-	NA	rs73717674
cg15244290	chr6	42134430	-	NA	rs2492919
cg15253861	chr6	33040743	+	NA	rs6914995
cg15278888	chr6	6606132	-	NA	rs113671855
cg15290848	chr6	52629418	-	NA	rs2474463
cg15359916	chr6	52965200	+	NA	rs150909667
cg15365500	chr6	149356915	+	NA	rs4897076
cg15407440	chr6	53406104	+	NA	rs138315478
cg15496866	chr6	40491590	+	NA	rs114604513
cg15568074	chr6	32551949	+	NA	rs199955875
cg15602423	chr6	32552095	-	NA	rs188617679
cg15604733	chr6	51295164	+	NA	rs1555969
cg15609069	chr6	157467854	+	NA	rs111380733
cg15632659	chr6	42931860	-	NA	rs1051218
cg15641339	chr6	22569638	-	NA	rs75930223
cg15653828	chr6	34513187	+	NA	rs146154566
cg15654458	chr6	88053106	-	NA	rs78773476
cg15654485	chr6	32523136	+	NA	rs115652289
cg15700429	chr6	32520620	+	NA	rs111350844
cg15706692	chr6	75775380	-	NA	rs9343264
cg15744124	chr6	32306089	+	NA	rs9368716
cg15755475	chr6	32128185	-	NA	rs3130282
cg15785389	chr6	32802938	-	NA	rs140654840
cg15790767	chr6	13431216	+	NA	rs76021749
cg15815970	chr6	32371533	+	NA	rs112894468
cg15831664	chr6	168690051	+	NA	rs9456022
cg15835500	chr6	32952707	-	NA	rs176249
cg15925143	chr6	170575847	+	NA	rs116845207
cg15947697	chr6	31146583	-	NA	rs9380220
cg15973594	chr6	29942083	-	NA	rs3823355
cg15979214	chr6	30122432	-	NA	rs59424499
cg16004593	chr6	32369487	-	NA	rs3763305
cg16035267	chr6	29342630	+	NA	rs34525583
cg16043227	chr6	167529765	-	NA	rs2021999
cg16044050	chr6	31527707	+	NA	rs28639443
cg16051083	chr6	157825146	-	NA	rs2250437
cg16069331	chr6	30646860	-	NA	rs115481610
cg16083558	chr6	35109722	+	NA	rs6908059
cg16107389	chr6	130182452	-	NA	rs9492407
cg16108844	chr6	170584173	-	NA	rs150623277
cg16139380	chr6	33142968	-	NA	rs57114235
cg16149936	chr6	4858789	+	NA	rs74371724
cg16198013	chr6	143876139	+	NA	rs75648664
cg16214245	chr6	167584201	-	NA	rs137960900
cg16230384	chr6	33090166	-	NA	rs145312787
cg16241932	chr6	157876915	+	NA	rs9347277
cg16322598	chr6	35747356	-	NA	rs116312242
cg16345566	chr6	32633102	+	NA	rs9274435
cg16392391	chr6	137304737	+	NA	rs187097188
cg16426346	chr6	1377047	-	NA	rs75217853
cg16431720	chr6	32607509	-	NA	rs9272587
cg16455339	chr6	157264715	-	NA	rs2236421
cg16457369	chr6	168757007	+	NA	rs6941437
cg16471877	chr6	99817927	-	NA	rs9483838
cg16484499	chr6	111659754	+	NA	rs462432
cg16489689	chr6	30954150	+	NA	rs111358184
cg16494625	chr6	29868207	-	NA	rs9259514
cg16507569	chr6	33158020	+	NA	rs114894582
cg16527629	chr6	34524698	+	NA	rs2233632
cg16541353	chr6	18126484	-	NA	rs6459594
cg16544737	chr6	24925385	-	NA	rs2747673
cg16577979	chr6	32630856	-	NA	rs17843720
cg16608443	chr6	168628452	+	NA	rs116278910
cg16647164	chr6	45984725	-	NA	rs115614594
cg16655343	chr6	29701563	-	NA	rs2735052
cg16656875	chr6	108145930	-	NA	rs9486730
cg16690356	chr6	29945948	-	NA	rs3132685
cg16707952	chr6	30851632	-	NA	rs73727107
cg16742075	chr6	29911366	+	NA	rs79412932
cg16769649	chr6	47326353	-	NA	rs79977821
cg16806051	chr6	168777755	-	NA	rs56033642
cg16840889	chr6	107077549	-	NA	rs3747792
cg16870958	chr6	150238089	-	NA	rs9479123
cg16899306	chr6	32732585	+	NA	rs79433101
cg17009574	chr6	26365345	-	NA	rs3734536
cg17017878	chr6	169287304	+	NA	rs9689582
cg17018201	chr6	33269769	-	NA	rs72887765
cg17022232	chr6	32908239	+	NA	rs72860398
cg17043222	chr6	32732806	+	NA	rs117189255
cg17046180	chr6	52842848	+	NA	rs17614751
cg17048834	chr6	30080230	-	NA	rs3734838
cg17102747	chr6	30076980	+	NA	rs114541239
cg17103109	chr6	32785141	+	NA	rs55888430
cg17121694	chr6	20101458	-	NA	rs6456296
cg17129519	chr6	30618299	-	NA	rs9262134
cg17217478	chr6	33091612	+	NA	rs9277726
cg17232344	chr6	170057633	+	NA	rs77392231
cg17235827	chr6	33396215	-	NA	rs76766085
cg17273096	chr6	55761410	+	NA	rs9969009
cg17348951	chr6	133561224	+	NA	rs61335247
cg17350632	chr6	33045735	-	NA	rs115244420
cg17351927	chr6	32186244	-	NA	rs438475
cg17369694	chr6	32485396	-	NA	rs112749594
cg17376015	chr6	32557422	+	NA	rs9256943
cg17385727	chr6	32370790	+	NA	rs78107756
cg17390106	chr6	32804555	+	NA	rs13208918
cg17412654	chr6	30431579	-	NA	rs59168158
cg17416722	chr6	32554385	-	NA	rs9270090
cg17421046	chr6	32608879	+	NA	rs28383432
cg17510601	chr6	31468622	-	NA	rs61463031
cg17527819	chr6	30140409	+	NA	rs149454547
cg17529716	chr6	31380600	-	NA	rs12213831
cg17552909	chr6	31801032	-	NA	rs61504963
cg17678867	chr6	152780496	-	NA	rs76833377
cg17695660	chr6	44017516	-	NA	rs114843060
cg17729655	chr6	31038609	+	NA	rs2523894
cg17763566	chr6	33083457	-	NA	rs9277641
cg17770035	chr6	41312735	-	NA	rs6458216
cg17776207	chr6	32714066	-	NA	rs17213351
cg17794996	chr6	31806478	-	NA	rs35226447
cg17831170	chr6	32577714	+	NA	rs9271162
cg17840250	chr6	32822857	-	NA	rs4713600
cg17853071	chr6	33227015	-	NA	rs115727693
cg17878351	chr6	46016595	-	NA	rs115110243
cg17942603	chr6	168777868	+	NA	rs57539421
cg17945684	chr6	154707269	-	NA	rs73009418
cg17952826	chr6	160182184	-	NA	rs41292462
cg17982178	chr6	29895215	+	NA	rs1655938
cg18013336	chr6	117807999	+	NA	rs13192067
cg18026667	chr6	169617112	+	NA	rs114924628
cg18052547	chr6	32552547	+	NA	rs111246179
cg18054526	chr6	168167789	-	NA	rs111740074
cg18064475	chr6	31430798	-	NA	rs2596473
cg18086243	chr6	30924004	+	NA	rs117113274
cg18093864	chr6	8087916	+	NA	rs75509974
cg18097763	chr6	32548402	+	NA	rs28732275
cg18131052	chr6	29720996	-	NA	rs1610624
cg18182981	chr6	1449399	+	NA	rs2068836
cg18213931	chr6	35995246	-	NA	rs61763094
cg18240727	chr6	31168571	-	NA	rs28362353
cg18257103	chr6	33714907	+	NA	rs16869459
cg18342964	chr6	13471187	-	NA	rs73368932
cg18349863	chr6	29912713	+	NA	rs17879496
cg18361467	chr6	30713295	+	NA	rs2284173
cg18403080	chr6	164171682	-	NA	rs77244745
cg18417408	chr6	167809972	+	NA	rs116721483
cg18424635	chr6	32490421	-	NA	rs114105211
cg18488651	chr6	29633673	-	NA	rs2535251
cg18493502	chr6	133084805	+	NA	rs73548510
cg18500322	chr6	128891095	-	NA	rs78047962
cg18506678	chr6	85482785	+	NA	rs112663347
cg18551048	chr6	32366070	-	NA	rs117164228
cg18568838	chr6	42185630	+	NA	rs41273810
cg18571497	chr6	32784676	+	NA	rs2071554
cg18572898	chr6	32712103	-	NA	rs9276429
cg18584440	chr6	32370815	-	NA	rs28362680
cg18595347	chr6	35028490	-	NA	rs73403843
cg18599231	chr6	32785841	+	NA	rs73410764
cg18606189	chr6	169290550	+	NA	rs6927888
cg18650263	chr6	167535909	-	NA	rs41388051
cg18650659	chr6	31117380	-	NA	rs115600475
cg18686576	chr6	10722873	-	NA	rs78247927
cg18696632	chr6	32811521	-	NA	rs143156054
cg18698799	chr6	32301513	-	NA	rs9357140
cg18703935	chr6	29856494	-	NA	rs111613560
cg18718469	chr6	2877903	-	NA	rs7745181
cg18763100	chr6	32917411	+	NA	rs17214044
cg18831409	chr6	10585851	+	NA	rs116608304
cg18845053	chr6	32769203	+	NA	rs2621364
cg18905174	chr6	7986846	+	NA	rs197129
cg18955141	chr6	36654979	-	NA	rs73730143
cg19045970	chr6	29911091	-	NA	rs1136702
cg19059839	chr6	33085577	-	NA	rs9277669
cg19060550	chr6	6005992	-	NA	rs115768444
cg19085918	chr6	41069119	+	NA	rs76109475
cg19089141	chr6	170054730	+	NA	rs9383513
cg19091981	chr6	44221403	-	NA	rs11538984
cg19117063	chr6	32365553	+	NA	rs72847948
cg19172468	chr6	44151803	-	NA	rs41282656
cg19178509	chr6	30850581	-	NA	rs1264327
cg19179910	chr6	30955358	-	NA	rs2844677
cg19200561	chr6	116155750	-	NA	rs490825
cg19236328	chr6	32141882	-	NA	rs408359
cg19243721	chr6	166851830	-	NA	rs80281999
cg19275999	chr6	29526213	+	NA	rs11970429
cg19300401	chr6	16962712	-	NA	rs6903672
cg19329192	chr6	170038695	+	NA	rs41265375
cg19367859	chr6	31529897	+	NA	rs116749187
cg19369424	chr6	152264237	-	NA	rs11965983
cg19376127	chr6	170755891	+	NA	rs9460017
cg19445758	chr6	167632873	-	NA	rs77654281
cg19455396	chr6	32796056	-	NA	rs2071546
cg19516921	chr6	32493994	-	NA	rs193031251
cg19566252	chr6	160252347	+	NA	rs67240605
cg19577958	chr6	2888212	-	NA	rs318481
cg19585676	chr6	29913343	-	NA	rs13395
cg19592003	chr6	49928115	-	NA	rs17736782
cg19594840	chr6	157934391	+	NA	rs4709346
cg19600472	chr6	29892731	+	NA	rs1610750
cg19679920	chr6	30706942	-	NA	rs80126811
cg19685532	chr6	30115945	+	NA	rs28780089
cg19698294	chr6	1114974	-	NA	rs113902211
cg19765351	chr6	49986643	-	NA	rs13437462
cg19774683	chr6	32522400	+	NA	rs36183131
cg19776593	chr6	30156254	-	NA	rs114347475
cg19864342	chr6	32529189	+	NA	rs28809558
cg19865002	chr6	18395321	-	NA	rs116106091
cg19982221	chr6	159316196	-	NA	rs113218217
cg20073472	chr6	31146845	-	NA	rs4713438
cg20103018	chr6	33996522	+	NA	rs117550569
cg20106077	chr6	170058205	-	NA	rs6907814
cg20113993	chr6	34394080	-	NA	rs11964859
cg20114524	chr6	30920086	+	NA	rs79792575
cg20163113	chr6	29710221	+	NA	rs115176048
cg20221094	chr6	29913098	+	NA	rs41553916
cg20313838	chr6	167704673	+	NA	rs111853538
cg20330747	chr6	5296249	-	NA	rs76462726
cg20370184	chr6	31838544	-	NA	rs493515
cg20373081	chr6	100898784	+	NA	rs76466657
cg20414618	chr6	22136363	-	NA	rs74453603
cg20419542	chr6	116726587	-	NA	rs3798413
cg20497803	chr6	54711838	-	NA	rs80199234
cg20515400	chr6	32268055	-	NA	rs117223329
cg20519483	chr6	29704545	-	NA	rs9258208
cg20554557	chr6	110305071	-	NA	rs13203041
cg20559215	chr6	36076933	-	NA	rs3804452
cg20561938	chr6	30039900	+	NA	rs9261298
cg20580858	chr6	36891482	+	NA	rs116985480
cg20617818	chr6	68935490	+	NA	rs75144752
cg20619695	chr6	293331	+	NA	rs7767281
cg20631714	chr6	33223187	-	NA	rs115100599
cg20649689	chr6	30455885	-	NA	rs762324
cg20675150	chr6	28876197	+	NA	rs115219405
cg20770572	chr6	32629955	-	NA	rs1063321
cg20798066	chr6	32414433	-	NA	rs9268673
cg20820557	chr6	53453217	+	NA	rs76774835
cg20826888	chr6	33085590	-	NA	rs9277670
cg20945307	chr6	32267874	-	NA	rs114482543
cg20961245	chr6	29649092	+	NA	rs3131848
cg20968290	chr6	21136536	+	NA	rs7771907
cg20978247	chr6	32905085	-	NA	rs2071555
cg20981163	chr6	33049983	+	NA	rs9277358
cg20997656	chr6	158505106	-	NA	rs61743913
cg20999347	chr6	30095517	+	NA	rs114060023
cg21032074	chr6	144184944	+	NA	rs116515049
cg21032476	chr6	29857569	-	NA	rs1611626
cg21036007	chr6	32629809	+	NA	rs701564
cg21075643	chr6	32365785	+	NA	rs117709429
cg21083467	chr6	3077041	+	NA	rs45541234
cg21089903	chr6	126661501	+	NA	rs41285260
cg21103668	chr6	29859054	+	NA	rs115064987
cg21108826	chr6	31235956	-	NA	rs59672958
cg21109045	chr6	105706081	-	NA	rs2793412
cg21159120	chr6	40315923	-	NA	rs55917957
cg21162242	chr6	149395465	+	NA	rs56334354
cg21172454	chr6	130459436	-	NA	rs953496
cg21223191	chr6	32583741	+	NA	rs9271348
cg21228792	chr6	29079991	-	NA	rs201612570
cg21234342	chr6	46871130	+	NA	rs220696
cg21236386	chr6	170759189	+	NA	rs187072402
cg21241195	chr6	32289357	-	NA	rs7756177
cg21254912	chr6	30957389	+	NA	rs73393926
cg21291349	chr6	168782904	+	NA	rs76649091
cg21291856	chr6	77563066	+	NA	rs9341608
cg21297366	chr6	1599123	+	NA	rs75797701
cg21345207	chr6	126189172	-	NA	rs75090437
cg21401376	chr6	166335858	+	NA	rs76429375
cg21435957	chr6	30703704	-	NA	rs74295300
cg21438527	chr6	26189355	-	NA	rs13204572
cg21481811	chr6	25448910	-	NA	rs73734008
cg21485521	chr6	44773698	+	NA	rs72664273
cg21492127	chr6	1101607	-	NA	rs7744389
cg21534942	chr6	32293578	-	NA	rs2395143
cg21543081	chr6	32632106	+	NA	rs71542461
cg21587984	chr6	32295237	-	NA	rs115984418
cg21588594	chr6	32917979	-	NA	rs11539216
cg21608387	chr6	29991357	-	NA	rs9261155
cg21641834	chr6	5068684	-	NA	rs9504316
cg21692241	chr6	32604564	-	NA	rs9272362
cg21696374	chr6	169978203	-	NA	rs9371119
cg21720265	chr6	31464955	+	NA	rs3828910
cg21796170	chr6	148540308	-	NA	rs11155556
cg21810411	chr6	32549139	+	NA	rs35043862
cg21896454	chr6	31468098	+	NA	rs2534667
cg21992044	chr6	32918123	-	NA	rs17617515
cg22007922	chr6	32811752	+	NA	rs114772012
cg22037249	chr6	33037690	+	NA	rs66799959
cg22038249	chr6	30706320	-	NA	rs78018970
cg22048348	chr6	84289493	-	NA	rs80343052
cg22053721	chr6	29759729	+	NA	rs115286819
cg22118369	chr6	32972157	-	NA	rs190122176
cg22229470	chr6	168107104	-	NA	rs111908825
cg22236418	chr6	97058943	+	NA	rs112937350
cg22249121	chr6	33037060	-	NA	rs1126544
cg22274273	chr6	135137590	+	NA	rs66642806
cg22318551	chr6	88061115	-	NA	rs35773306
cg22319080	chr6	139364354	+	NA	rs11544429
cg22367527	chr6	26289379	+	NA	rs76246504
cg22375320	chr6	14339299	-	NA	rs74817168
cg22387528	chr6	29697897	+	NA	rs7742523
cg22410568	chr6	166355632	-	NA	rs118038473
cg22451923	chr6	32370879	+	NA	rs28362681
cg22486083	chr6	30954962	+	NA	rs55956203
cg22545294	chr6	145982979	-	NA	rs117252997
cg22545899	chr6	31472955	-	NA	rs2507967
cg22550397	chr6	29856682	+	NA	rs7769370
cg22562569	chr6	148365136	-	NA	rs116891732
cg22575347	chr6	31973180	+	NA	rs3128755
cg22685251	chr6	161413652	-	NA	rs116131024
cg22707857	chr6	32369453	-	NA	rs117065092
cg22721256	chr6	29924407	+	NA	rs9260665
cg22730148	chr6	5979967	+	NA	rs112821655
cg22731440	chr6	31323506	+	NA	rs4990036
cg22744098	chr6	32844032	+	NA	rs28724900
cg22783999	chr6	29578144	-	NA	rs28359966
cg22786898	chr6	31820805	+	NA	rs12193504
cg22809606	chr6	105384623	-	NA	rs79955590
cg22812614	chr6	32713827	+	NA	rs116659129
cg22815409	chr6	41010375	+	NA	rs114970851
cg22827724	chr6	31096189	+	NA	rs2844633
cg22830202	chr6	25331575	+	NA	rs34570353
cg22839531	chr6	91123560	+	NA	rs78895744
cg22849321	chr6	113128231	-	NA	rs3844153
cg22862357	chr6	32774788	-	NA	rs2621343
cg22897634	chr6	102242072	+	NA	rs6903391
cg22901297	chr6	32522795	+	NA	rs117137018
cg22903300	chr6	29760765	-	NA	rs115583841
cg22935422	chr6	136257948	-	NA	rs73775625
cg22972565	chr6	31477022	-	NA	rs3134895
cg22974212	chr6	31744040	+	NA	rs117633472
cg23002590	chr6	167012092	-	NA	rs79378253
cg23012852	chr6	166421077	+	NA	rs188504
cg23069046	chr6	6543402	-	NA	rs6920276
cg23080546	chr6	31382831	+	NA	rs41546114
cg23163653	chr6	30565385	-	NA	rs113784283
cg23195763	chr6	33037640	+	NA	rs1126533
cg23214071	chr6	32627784	+	NA	rs78372297
cg23219388	chr6	168549842	-	NA	rs115204496
cg23221363	chr6	32710933	+	NA	rs141446522
cg23253674	chr6	169287939	-	NA	rs74753063
cg23256235	chr6	167786642	-	NA	rs138888662
cg23280258	chr6	116896528	+	NA	rs72965106
cg23303505	chr6	29911836	+	NA	rs17879578
cg23321397	chr6	32223430	-	NA	rs6902431
cg23331433	chr6	33039606	+	NA	rs35521473
cg23333490	chr6	33050741	-	NA	rs3128961
cg23359339	chr6	170540202	-	NA	rs78844609
cg23368162	chr6	30314115	+	NA	rs2844749
cg23427945	chr6	31322996	-	NA	rs2074496
cg23431098	chr6	27368122	-	NA	rs766093
cg23491756	chr6	31438151	+	NA	rs9267136
cg23497190	chr6	31106302	-	NA	rs28732101
cg23567583	chr6	29932743	+	NA	rs141087747
cg23584176	chr6	29365078	-	NA	rs201460005
cg23634079	chr6	31712195	-	NA	rs3132445
cg23663942	chr6	32778026	-	NA	rs2857117
cg23687434	chr6	159392353	+	NA	rs10455835
cg23721533	chr6	38129040	+	NA	rs56114002
cg23730649	chr6	169482600	-	NA	rs16887667
cg23735646	chr6	170559452	-	NA	rs73790610
cg23738564	chr6	168352104	+	NA	rs2076664
cg23739027	chr6	31850912	+	NA	rs116190722
cg23778978	chr6	138181603	-	NA	rs73564258
cg23807125	chr6	32309154	+	NA	rs2022532
cg23813889	chr6	52656349	+	NA	rs73740639
cg23870181	chr6	32713044	+	NA	rs79517313
cg23892028	chr6	27256345	-	NA	rs3823427
cg23899527	chr6	32546626	+	NA	rs1064715
cg23953309	chr6	112193859	+	NA	rs150874074
cg23966665	chr6	169629860	-	NA	rs9505891
cg23970331	chr6	33656237	+	NA	rs112775131
[truncated: 328,106 more chars]
